# Supplementary material for: Expression Profiling of Preadipocyte MicroRNAs by Deep Sequencing on Chicken Lines Divergently Selected for Abdominal Fatness
Source: PLoS One. 2015 Feb 12;10(2):e0117843. doi: 10.1371/journal.pone.0117843 (PMC4326283; doi:10.1371/journal.pone.0117843)
Supplement: S3 Table — Locations of miRNA in the chicken genome, their mature sequences, secondary structure, and counts of corresponding short reads were described. (TXT) [file pone.0117843.s005.txt]

ID	Location	Minimum Free Energy (kcal/mol)	ID(5p)	ID(3p)	Count	Count(5p)	Count(3p)	Pri-microRNA Sequence	Secondary Structure	Mature Sequence (5p)	Mature Sequence (3p)
I-m0001	chr10:1720346:1720446:+	-31.94	-	I-m0001-3p	10	-	10	CAGGGCTTGAGCCCCGGGTGCTACGACACCTACAACGCCGACATTGACTGCCAGTGGATCGATATCACAGATGTGCAGCCGGGGAATTACGTCCTAAAGGT	.(((((.(((.((((((.(((....(((.((.......((((((((.....)))))..))).......)).)))))).))))))..))).)))))......	-	CAGATGTGCAGCCGGGGAATTACG
I-m0006	chr10:11367820:11367916:+	-20.6	-	I-m0006-3p	10	-	10	ATTTTAATCTCTTTTCAGGATGAATGCCATAACTTCATTAAAGTCTTTGTTCCAAGAAATGACGAGATGGTGTTTGTCTGTGGAACAAATGCATTTA	............((((((((..((((((((..(.(((((....((((......))))))))).)..))))))))..))).)))))............	-	GAGATGGTGTTTGTCTGTGGAACA
I-m0016	chr11:552873:552951:-	-38.6	I-m0016-5p	-	16	16	-	GCCCTTTGCAGGAGATTGTCCAGGCAGGAGTGATGCAGAAGGTTCCTGCCTCCGCCTGGCAGCACTCTGGGCTGAGGGA	.(((((.((.((((.(((.((((((.((((....((((.......)))))))))))))))))..))))..)).))))).	GGAGATTGTCCAGGCAGGAGTGAT	-
I-m0022	chr11:19613120:19613199:-	-33.1	I-m0022-5p	-	11	11	-	AGGGTGGGATTAGGGTTTGGGAAAGGGAAGTGTGCTGGAGCTGGGCACATCTCTCCTCTCTCTACCCACAGCTTTGCCCC	.(((..((....((((..((((.(((((..((((((.......))))))..)).))).)))).))))....).)..))).	TAGGGTTTGGGAAAGGGAAGTGT	-
I-m0024	chr12:628090:628172:+	-27.21	I-m0024-5p	-	14	14	-	CTGGTTACAGTGGGGATGGTGTGAGACGGTGCAACCCCATCAACTTGTGTGAACAGGTTCGTCTGCATTTTCCTATTACCGGG	(((((...((((((((.(((((.((((((.............((((((....)))))))))))))))))))))))))))))).	TGGGGATGGTGTGAGACGGTGC	-
I-m0030	chr12:12102522:12102618:-	-50.6	-	I-m0030-3p	11	-	11	CCGCCCCGCCCTGCCCGGCTGCCGCTGTCCCGCAGGTGACGGTGCGGGACGCGCTGAACCAGGCGCTGGACGAGGAGCTGGAGCGGGATGAGCGCGT	.((((.((.(((((((((((.((..((((((((.(((..(((((((...))))))).)))..)))..))))).)))))))).))))).)).).))).	-	CTGGACGAGGAGCTGGAGCGGG
I-m0037	chr13:14624696:14624774:+	-19.8	I-m0037-5p	-	10	10	-	TGCAAATACTGATTCGGAGGTGTCAGGGGATGGTGATGTTTATGTTCCTGAGGAAGCTCTGAGTGTCCAAGTACCACGT	......((((.((((((((.(.(((((((((((......)))).))))))).)...)))))))).....))))......	GATTCGGAGGTGTCAGGGGATGG	-
I-m0038	chr13:17362664:17362750:+	-32.1	I-m0038-5p	-	10	10	-	GCACGTCTAAAGGATGCTGAGGCAGTGGGAGCCCACCTGGCTTCCCTCCTGTCCCCCGCTCCCCATTGCTCCCCACAGCAAGGTGCT	((((.......(((.((.(.(((((.(((((((.....))).))))..))).)).).)))))...(((((......))))).)))).	AGGATGCTGAGGCAGTGGGAGCC	-
I-m0039	chr13:17364629:17364715:+	-34.5	I-m0039-5p	-	10	10	-	GCACGTCTAAAGGATGCTGAGGCAGTGGGAGCCCACCTGGCTGCCCTCCTGCCCCCCGCTCCCCATTGCTCCCCACAGCAAGGTGCT	((((.......(((.((.(.(((((.(((((((.....)))).)))..)))))..).)))))...(((((......))))).)))).	AGGATGCTGAGGCAGTGGGAGCC	-
I-m0046	chr13:16188041:16188113:-	-26.4	-	I-m0046-3p	10	-	10	ACCACGAGGACAGCACGCCCGGCCTGTCCGAGGAGCTGCTCCAGGACGAGGAGACGCTGCTCAGCTTCATGAT	..((.((((..((((.((....(((((((..((((...)))).)))).)))....))))))...)))).))..	-	CAGGACGAGGAGACGCTGCTCA
I-m0051	chr14:3091332:3091404:-	-18.8	-	I-m0051-3p	11	-	11	CAAGCAGAGACATCCAATCTAGCTTCACACCTGTGGAGAAAACAGTTGGGAATGGAGAGGAATAATCTGAAAG	....((((....(((..((((..(((.((.((((.......)))).))))).))))..)))....))))....	-	ACAGTTGGGAATGGAGAGGAAT
I-m0056	chr15:9308452:9308527:+	-33	-	I-m0056-3p	52	-	52	GGTGGATCCTGCTGCTTCCTCCCACCTATCTCCATGGAGTGCCAAGGAGCTGGAGGGGATGACGGGCCAGGTTCAC	.(((((.((((..(((((.((((..(((.((((.(((....))).)))).)))..)))).))..))))))))))))	-	AAGGAGCTGGAGGGGATGACGGG
I-m0058	chr15:2639764:2639850:-	-24.8	I-m0058-5p	-	10	10	-	AGGTCCTTCACGGGCAGTGAGGGAGAAGAGCAGCAAGCAAATCTACCCCAGTCCCCTGCAGCTTCTTTCGCACCTTCTGCGAGTCCA	.((...(((.((((..(((.(..(((((.((((...((............))...))))..)))))..).)))..)))).))).)).	CGGGCAGTGAGGGAGAAGAGC	-
I-m0061	chr16:382247:382347:-	-23.6	-	I-m0061-3p	14	-	14	GTGCTTCAAAACCAATTCCCACCTCACCGGCCACCAGCGCATACACAAAGGAGAGAAACCCATTAAGTACTGTGAGTGTGGGAAGGGCTTCAAATACAGTT	(((.((.((..((..((((((((((((..((.....))...........((........))..........))))).)))))))))..)).)).)))....	-	TACTGTGAGTGTGGGAAGGGCTTC
I-m0062	chr16_random:219775:219875:-	-23.6	-	I-m0062-3p	14	-	14	GTGCTTCAAAACCAATTCCCACCTCACCGGCCACCAGCGCATACACAAAGGAGAGAAACCCATTAAGTACTGTGAGTGTGGGAAGGGCTTCAAATACAGTT	(((.((.((..((..((((((((((((..((.....))...........((........))..........))))).)))))))))..)).)).)))....	-	TACTGTGAGTGTGGGAAGGGCTTC
I-m0063	chr16_random:238548:238648:-	-23.6	-	I-m0063-3p	14	-	14	GTGCTTCAAAACCAATTCCCACCTCACCGGCCACCAGCGCATACACAAAGGAGAGAAACCCATTAAGTACTGTGAGTGTGGGAAGGGCTTCAAATACAGTT	(((.((.((..((..((((((((((((..((.....))...........((........))..........))))).)))))))))..)).)).)))....	-	TACTGTGAGTGTGGGAAGGGCTTC
I-m0065	chr17:1923876:1923945:+	-25.4	I-m0065-5p	-	12	12	-	GGCCAAACACAGCTGAGACTGTGAGGAGACCGAAGTCTGTGGTGCTGTCACAGGGTGAGTGTGGCTGGGG	..(((..((((.((.(..((((((.(..((((.......))))..).))))))..).))))))..)))..	AGCTGAGACTGTGAGGAGACC	-
I-m0067	chr17:11137509:11137592:+	-40.2	-	I-m0067-3p	14	-	14	AGCGCAGAGGCGGTCTCCACCCGGTTCCTCGGCCTTACTCAGCGGTACTGGAGCCAGGGAGGGGACTCGGGCGGAGAGCGGCGT	.((((.....((.(((((.((((..(((((..(((..(((((.....)).)))..)))..)))))..)))).))))).))))))	-	CCAGGGAGGGGACTCGGGCGG
I-m0073	chr17:6288094:6288190:-	-22.76	I-m0073-5p	-	10	10	-	AACTTCTCCTGCTCAGAAGCGGGGACTGCACAGCCTGCAAAACCCTGCTGTCCCCAGCAAGTCTCTAATGCCCTTTCTTAACATCTGTAAATAGAGA	.........((((..(((((((((..((((.....))))...))))))).))...))))..((((((.(((...............)))..))))))	GCTCAGAAGCGGGGACTGCA	-
I-m0078	chr18:5912363:5912458:+	-29.8	-	I-m0078-3p	10	-	10	CCCCTTCTGTCATGGACCTCAGCAGCAGGGCTTCTACTTCAGTCCACCCAGGCATGGTGTCGCAGAACTGCATGCAGAGCCCGGTCAGACCAGGTA	..(((((((.(.(((..(((.(((((((..((.(.((.((((((......))).))).)).).))..)))).))).))).)))).))))..)))..	-	CAGAACTGCATGCAGAGCCCGGTC
I-m0081	chr18:9290773:9290871:+	-22.7	-	I-m0081-3p	17	-	17	GAAGAACCCCTACCGTGACTCTGCCTACTTCTCCGACTACGACACCGAGGCTGAGCGTGGCCCCAAGGACGAGGAGGACAGCGATGGCTCTGAGACCCC	............((((..(.((((((.(((((((.....((....)).((((......))))....))).))))))).))).)))))............	-	AGGACGAGGAGGACAGCGATGGCT
I-m0086	chr18:10801754:10801830:-	-26.5	-	I-m0086-3p	11	-	11	ACTGCTGCACAACTGCGGGCTGCTTTCCGAGAGAGTTGAGCATTTTCTTTTGGACTGGCAGAAGGAGGAGAGCTCAG	.(((..((.(..((.(...(((((.((((((((((.........))))))))))..)))))..).))..).)).)))	-	TTTTGGACTGGCAGAAGGAG
I-m0094	chr1:4177006:4177079:+	-31.61	I-m0094-5p	-	23	23	-	GCTGACCTTCAGCGGAGCTGTGGTGGAGGCGTCGCCATGTTCGCTCGGGGCTCCGCCGTGGTGCTGTACCAGCC	(((((((..(.((((((((.((((((((((...)))...))))).)).)))))))).).))).......)))).	AGCGGAGCTGTGGTGGAGGC	-
I-m0096	chr1:32320188:32320279:+	-43.6	I-m0096-5p	-	31	31	-	GACCGAGAGGACGGGACGGGACGGGACGGGCCGGGATGGAGCGGACGGAACTGAGGGTCTGTGCCCCCCGACGCCCCGTTCTCCGCAGGTCC	((((..(((((((((.((...((((..((((((((......(((......)))....)))).)))))))).)).)))))))))....)))).	ACGGGACGGGACGGGACGGGC	-
I-m0103	chr1:69792264:69792349:+	-25.3	-	I-m0103-3p	15	-	15	GCCTACCTGGGATATCTTCTGGGGCAGCCCCTGGGGATTTTGAGATGCCAACTGGGGATTGGTGGGGAGGGATACAAGTGATGGGG	.(((((((...((.((((((..(.(((((((..((.(((....))).))....)))).))).)..))))))))...)).).)))).	-	TGGGGATTGGTGGGGAGGGATACA
I-m0107	chr1:118610977:118611076:+	-21.1	-	I-m0107-3p	17	-	17	AGTATTAAGTTGAATTTATTATCTATGTTTGTCTTTACTAGGCATCCATTTGTGTCTACATCTAGGGGCTGAACACTGGGCTGTAAAAATTCTTTGTATG	.((((.(((.....(((((..((((((((((((((((.(((((((......)))))))....))))))).))))).))))..)))))....))).)))).	-	GCTGAACACTGGGCTGTAAAAAT
I-m0109	chr1:134554016:134554092:+	-33.1	I-m0109-5p	-	10	9	-	TGGAGTGATGCACGTGGACGAGTGTGTAGAATTCCACCGCCTCTGGAGCGCGATGCAGTTCGTCTACTGCATCCCCG	.((.(.((((((.((((((((((((((.(..(((((.......)))))..).))))).)))))))))))))))))).	CACGTGGACGAGTGTGTAGAAT	-
I-m0118	chr1:193011884:193011959:+	-18.7	I-m0118-5p	-	12	12	-	GTTATGTACACAGAAGTGGATGTTAAGTAGTACTCCTGTTAACAAATCCCTGCCTGTGACCCTGTGGACTGTGACG	(((((...(((((.((.(((((((((.(((.....)))))))))..)))))..))))).((....))...))))).	CAGAAGTGGATGTTAAGTAG	-
I-m0119	chr1:197289085:197289162:+	-29.8	-	I-m0119-3p	13	-	13	GAATGGCAGATGCACTCTGGACATGAATGGCTGGCACTGCGTCTGCCAGCTGGGCTGGAGAGGAGCGGGCTGCGACAC	.....((((.(((.((((...((.(..(((((((((.......)))))))))..))).))))..)))..)))).....	-	AGCTGGGCTGGAGAGGAGCGG
I-m0120	chr1:197295060:197295137:+	-32.9	-	I-m0120-3p	13	-	13	GAATGGCAGATGCACTCTGGACATGAACGGCTGGCACTGCGTCTGCCAGCTGGGCTGGAGAGGAGCGGGCTGCGACAC	.....((((.(((.((((...((.(..(((((((((.......)))))))))..))).))))..)))..)))).....	-	AGCTGGGCTGGAGAGGAGCGG
I-m0122	chr1:37217330:37217411:-	-32.03	-	I-m0122-3p	10	-	10	TCCTCTGCCTGGTCTCTCTGGTGGCCGCGCTGGACTACAAGTACCACCACAGCGAGGAGCTGGAGGCGTACCTGAAGGAGGT	.(((((..(.((((((((..((..((.(((((.................))))).)).))..)))).).))).)..))))).	-	CGAGGAGCTGGAGGCGTACC
I-m0126	chr1:52038279:52038345:-	-23	-	I-m0126-3p	12	-	12	CGCATCCTGATTGCCAGGCAGTCTTGCAGACTTTGCTGAGCAGGACTGATTTGGACCCCCGAGTGCT	.(((..(.(....((((((((((((((............))))))))).)))))....).)..))).	-	GAGCAGGACTGATTTGGACC
I-m0132	chr1:74127683:74127759:-	-35.5	I-m0132-5p	-	18	18	-	CCATGTTTGCCCGGGCGGGAGGGGAGCGGCCTGCTTGCTGGCGGGGCCGGCCCATTGTTGCCGCCTTCAAGTTTGGC	(((..((((...((((((.(((((..(((((((((....))).)))))).)))....)).)))))).))))..))).	CCGGGCGGGAGGGGAGCGGC	-
I-m0136	chr1:104461148:104461248:-	-44.7	I-m0136-5p	I-m0136-3p	15	5	10	TGGCCCCGCCGTGCCGACTCGTCTGTCCGCCCGCCCTGTCGGTGCCCCAGGGCTCGCCCGACCGAATCCAGCTGTGTGACGGCCGAGCGGCCCCGCGAGCC	.(((..(((.(.((((.((((.((((((((..((....(((((......(((....))).))))).....)).))).))))).)))))))).).))).)))	CGACTCGTCTGTCCGCCCGCCCTGT	CCAGCTGTGTGACGGCCGAGCGGC
I-m0144	chr1:193357967:193358045:-	-30.6	-	I-m0144-3p	11	-	11	AATCTGTGCAACAAGCTCGGGCTTTGGAAGTCCACTACATGAAGCAGTGGATTGCAGAGGCCAAGCACCAGCACTGAAG	..((.((((.....(((.((.(((((..((((((((.(.....).)))))))).))))).)).)))....)))).))..	-	TGGATTGCAGAGGCCAAGCACC
I-m0147	chr20:3259143:3259238:+	-24.4	I-m0147-5p	-	10	10	-	GAGGGAAATGCTCCTCCATGCTTTGCATAAGAGGTTCGTTTGCTGTCTAGTAGTAGGATGCTATTTTTACAGGGGTTTGGCTTAGAGCGTTCTTCA	((((((...((((..(((.(((((...((((((((...(((((((.....)))))))..)))..)))))..))))).)))....)))).)))))).	CTCCTCCATGCTTTGCATAAGA	-
I-m0155	chr20:2681899:2681984:-	-38.2	I-m0155-5p	-	10	10	-	CGAGGCCACCAAAGAGGGGCTGCAGAAGGAGCATGGCTCTGACTTGCAGGTACGGGGCTCCTTCCCACGCCCCATGGCCGCCCCGC	((.(((..(((....(((((((..((((((((.((..((((.....))))..))..)))))))).)).))))).)))..))).)).	AAAGAGGGGCTGCAGAAGGA	-
I-m0158	chr20:10294059:10294129:-	-30.5	I-m0158-5p	I-m0158-3p	15	4	10	CCCTTTCCCATCCGGTCCCAGAGAGCCACAGCCGCATGGAGGCTGCTGGGGCTGATGAGGCCTGGACCAGG	.((...((((((.((((((((..((((.((......))..)))).)))))))))))).))...))......	TCCGGTCCCAGAGAGCCACAGC	GAGGCTGCTGGGGCTGATGAGGC
I-m0172	chr23:3842473:3842550:+	-19.1	-	I-m0172-3p	10	-	10	AATGAGCGATAATGCTACTCAAGCTGAAAAGCCTCTGGAAATTCCCAAAGAGCTGTGGATGATGGTGGATCACTTATA	.(((((.(((...((((.(((..(((...(((((.(((......))).)).))).))).)))))))..))).))))).	-	AAGAGCTGTGGATGATGGTGG
I-m0176	chr23:250397:250493:-	-32.51	-	I-m0176-3p	14	-	14	CTGCATTGTGCCTTTTGCCTTTGTTCTCGTAGGTGATGAGCATTTTGCTGCTGATCGAGTATTCCCTGGAGGTGGCGAGTGGGAAGGGCTACTGCAA	.((((.((.(((((((.(.(((((((((.((((((((.((((......)))).)))).......))))))))..))))).).))))))))).)))).	-	CTGGAGGTGGCGAGTGGGAAGG
I-m0182	chr24:4115903:4115992:+	-43.6	I-m0182-5p	-	47	47	-	GCCTCAGTCGATAGGGAGGTAGAGAGGAAGGAAGGAGGGAGTTGGGGTGTTGCTCTCATCCTCCTTCCCCCTGCCTTGTGGACTGCTGCT	((..(((((.((...(((((((.(.(((((((.(((((((((.........)))))).)))))))))).)))))))))).)))))..)).	ATAGGGAGGTAGAGAGGAAGG	-
I-m0184	chr24:5247852:5247937:-	-33.4	-	I-m0184-3p	14	-	13	TCAGTGCCACCACACGGATACGTACACCAGCCAGCTCTGTTCCACTCGGAGAGCATGGAGGAGGACTGTGCGTGCGAGGGCGCCAG	...(((((..(.((((.(((.((.(..(..(((((((...(((....))))))).)))..)..)))))).)))).)..)))))...	-	ATGGAGGAGGACTGTGCGTGCG
I-m0185	chr25:24162:24259:+	-44.7	-	I-m0185-3p	12	-	12	CCAGTAGGCTTCTATGGTTCCTAGCATACACTGGGGGATGCCATAGGGTCAGACAGGGCTATGTCCCGAGGCATGCTGGGAGCTGTAGTCCTCTGCCC	.(((.(((...((((((((((((((((.(.((.((((..(((....(......)..)))....)))).))).)))))))))))))))).))))))...	-	GAGGCATGCTGGGAGCTGTAG
I-m0188	chr26:640852:640926:+	-26	I-m0188-5p	-	57	57	-	CCGTCAACCAGACGGACCGGGAGAAGGAGAAGGCCAAGGCCAAGGCCGTAGCGCTGGACTCCGAGTGCGTGACGC	.(((((..((..(((((((((....((....(((....)))....))....).))))..))))..))..))))).	GACGGACCGGGAGAAGGAGAAGGC	-
I-m0189	chr26:1569719:1569816:+	-37.2	-	I-m0189-3p	11	-	11	ACCGGCCCCATAGCACACGTCCCAATCTGGGGATGCTCCACCGCTTCACGACCCCTCCGCAAACCCGAGGAGGAAGAGAAGGAGGAAGGAGGGGGAGG	.((..((((........((((((......))))))((((.((.((((.(..((((((.(.....).)))).))..).))))..))..)))))))).))	-	GAGGAGGAAGAGAAGGAGGAAG
I-m0190	chr26:4939035:4939129:+	-27.9	I-m0190-5p	I-m0190-3p	19	14	4	AATGTGCTCGTGTGGGATCTGCGGTGCGCTCAGGACAAATGCTGTTTGCTTTGGCCCCTGTGGCTGGGTGTGGGGTTCCCTGGGCTGTAATGTCT	.....(((((.(.((((((..((.(..(((((((.((((.((.....))))))...)))).)))..).))..).)))))))))))..........	TGTGGGATCTGCGGTGCGCTCA	TGGGTGTGGGGTTCCCTGGGC
I-m0194	chr27:1343194:1343292:+	-30.8	-	I-m0194-3p	68	-	68	TGTCTGCTGGCATTGAGGTTTCTCCTTGCCCATCTGTCCCTGTCCCCACATGGGCCACCAGGTATGACATGGAGAGCACTGAGAACGGCAGCCCGGGCT	.(((((..(((..((..(((.(((..(((.(..(((((((((..(((....)))....))))...)))).)..).)))..))))))..)))))))))).	-	CATGGAGAGCACTGAGAACGGC
I-m0199	chr27:3815131:3815214:-	-31.2	I-m0199-5p	-	155	154	-	CCGTGATGCATGACTGATAGAAGCTGAGACCTGGGGCTGCACGGAGCCCACGAGGCGTGTTGGCTCTGCAGGGAGCAGCTTGGC	(((...(((.(..(((.((((.((..(.((((.(((((......)))))....)).)).)..)))))))))..))))...))).	TGACTGATAGAAGCTGAGACCT	-
I-m0201	chr27:4751077:4751160:-	-33.6	I-m0201-5p	-	20	19	-	GAGTAATCAGAAGGTAAGTGTAGGAGAGGCTCCTCTAGCCCTGGTGGGGATGCCTGTCCTAGCGCTACTCTAATGTCATTGCTA	.((((((((..(((((.((((((((.(((((((((..((....))))))).)))).)))).))))))).))..))..)))))).	AAGGTAAGTGTAGGAGAGGCT	-
I-m0203	chr28:2969288:2969355:+	-27.3	I-m0203-5p	-	14	14	-	GGCAGCGACCCGCGGACAGACGGACGGCGCGGCCTTCCGAGCGCTGCCAGCTCCGTGCCGACGCCGCA	.((.(((...((((((..(..((.((((((..........))))))))..)))))))....))).)).	CGCGGACAGACGGACGGCGCG	-
I-m0205	chr28:869619:869709:-	-43.5	I-m0205-5p	-	17	16	-	TCACCCTGCTCGAGTCGGAGCGCGAGGCGCGGCGGCTGCGCTGAGCACGGAGCGCTGCGGGCCGCCCCAACTGCCCGGCCGGGCCCACAGC	.......(((((.(((((.(((...((.(((((.((.(((((........))))).))..))))).))...))))))))))))).......	CGAGTCGGAGCGCGAGGCGCGGC	-
I-m0222	chr2:100440339:100440436:+	-24.5	I-m0222-5p	-	6	6	-	GGTTGATCCTGCAGAATGGGTTGGATTGAGGAAGTCTTATCCCCTACTTTTATACTTAAGGGTAACTTCTTTAATAATCTGTATTGTGGTATTTTCTT	((..(((.(..(((.(((((((..(((((((((((.........((((((((....)))))))))))))))))))))))))).)))..).)))..)).	GCAGAATGGGTTGGATTGAGGAAG	-
I-m0239	chr2:69435042:69435135:-	-27.4	I-m0239-5p	-	5	5	-	TGACTTCACATGTTGTCAGCTTGGAGCAAGGGCTGGTGTTTAACATGTCTTTGTACAATGGGGCCTTGTGCGTTGGGCACTAACTTGGAGGCTT	...((((.((.((((...(((..(.((((((.((.((.....(((......)))...)).)).))))))...)..)))..)))).))))))...	TGTTGTCAGCTTGGAGCAAGGGC	-
I-m0240	chr2:69441732:69441812:-	-30.1	I-m0240-5p	-	7	7	-	GTGCTTTTCAGGGATCGGGAGCGCAGAGGACGTGTCCATGCCTCAGGGCTCCGACCCTTCCTCCAATGCAGATGGTGTACA	((((.....((((.((((.(((.(.((((.(((....))))))).).)))))))))))....(((.......))).)))).	GGGATCGGGAGCGCAGAGGACG	-
I-m0246	chr2:105348846:105348937:-	-19.04	-	I-m0246-3p	6	-	6	TAATATATCCTCATTAACCATTTCATTTTTAGGTCTTCAAACATAACGCTAGACAAGATAATGAAAGAACTGGATGAAGAGGTAAGGTATTT	.(((((..((((.(((.((((((((((.((..((((..............))))..)).)))))))....))).))).))))....))))).	-	TGAAAGAACTGGATGAAGAGG
I-m0252	chr2:154002602:154002680:-	-19.33	I-m0252-5p	-	5	5	-	GTTTGAGCAGACTGAACCTGGAGATGCACTTCTACCAGTCCAAAAAAAACAGAAGTTTCCAGCTTCAATGCCAAGAACT	((((..(((...((((.((((((....((((((.................)))))))))))).)))).)))...)))).	ACTGAACCTGGAGATGCACTT	-
I-m0254	chr3:16952556:16952625:+	-21.8	I-m0254-5p	-	220	219	-	GAGGAGTACGAAGACGTGATCGAGGACTGGTACCGGCACCACCAGACCGAAGATCTCTCCCAGTTCCTCT	(((((..((...((.(.((((..((.(((((.........))))).))...)))).)))...))))))).	AAGACGTGATCGAGGACTGGTACC	-
I-m0259	chr3:89799573:89799667:+	-21.1	-	I-m0259-3p	5	-	5	AGTGGAATGGGGTTCAGATTTACCAAGTGTTGAAAGCCATTTAGAAAATCACAAAAATGTTCACAGGGCTATTGAAGAATTTGAATCCAGCCTTA	...((....((((((((((((..(((((.(((..(((.((((............)))))))..))).)))..))..))))))))))))..))...	-	CAGGGCTATTGAAGAATTTGAA
I-m0269	chr3:51974954:51975050:-	-20.7	-	I-m0269-3p	6	-	6	AGGATAGGGGAGGGATAGCCTCTGAATTTGACATAATGTCCCTTAACTGCTGAGCACATAATGAAAGTTAGGAGGGTAGGATTTAATCTACTTATTT	(((.((((..(((..((.(((((.(((((..(((.((((..((((.....)))).)))).))).))))).))))).))...)))..)))))))....	-	AAAGTTAGGAGGGTAGGATTTAAT
I-m0275	chr3:112613653:112613734:-	-23.3	I-m0275-5p	-	6	6	-	GCTTTGAAACAGACAACTCTGGGAGCAGGAGCCAAATGGCAGACAGCAGGGCCTGATCCAATGGGGTACTGTGCCTGAAAGG	.((((.(.((((...(((((.(((.((((..((...((.....))...)).)))).)))...))))).))))...).)))).	AGACAACTCTGGGAGCAGGAGCCA	-
I-m0276	chr4:119085:119169:+	-24.9	I-m0276-5p	-	5	5	-	TTCTGTCTTTTTGTGAAACTGGAGTGGGAGGGGATCCTTGTTGAGTCGCTGGGATCTCCGCATCCTTTCTGATCAACTGACACCT	...((((......(((...(((((.(((.(((((((((.((......)).)))))))))...))).))))).)))...))))...	TTGTGAAACTGGAGTGGGAGGGGA	-
I-m0277	chr4:288405:288476:+	-33.2	I-m0277-5p	-	10	10	-	GTACTGGGTCTGGGTTGATGGGATGGTGCTGGAGGTCTGCTCTCCAGCCTTGTCCCCAGGCCAGGGAGGGAG	...((...(((((.(((..((((..(.((((((((.....)))))))).)..))))))).)))))..))...	TGGGTTGATGGGATGGTGCTGG	-
I-m0280	chr4:1424211:1424294:+	-29.2	-	I-m0280-3p	5	-	5	AACAAAGATCTCCCTTCGGGGCTTCCGGATACCGCTGCAAAACAACAGCGAAGGGCGGAAAGCTTCGAGGATGGTATCCACCTG	......(((((..((((((((((((((..(..(((((........)))))..)..))).)))))))))))..)).)))......	-	AAGGGCGGAAAGCTTCGAGGATGG
I-m0283	chr4:3065526:3065626:+	-32.6	-	I-m0283-3p	5	-	5	CCGCTTCTTATGGTGCTGCTGCTGCTCAGCGTGGTCCTCGCAGGCAGGAAGGATGCAACCCTATGTCAGAGATCATCCCGGGCTGTGCAGTTCCTCTAGTG	.((((......((.(((((.((.((((.(.((((((.((...((((...(((.......))).)))).)))))))).).)))).))))))).))...))))	-	AGAGATCATCCCGGGCTGTGCAGT
I-m0293	chr4:48436855:48436926:+	-18.6	I-m0293-5p	-	5	5	-	CTTTGAGCAGTGATGGCTGATAGATACAGAAGTTGTTGGAGTTTCTGTGTTGAGGTTGCACACTGAGTTTTT	.......(((((...((.(((.(((((((((..(.....)..)))))))))...))))).))))).......	TGATGGCTGATAGATACAGAAG	-
I-m0297	chr4:85854:85945:-	-25.7	-	I-m0297-3p	9	-	9	CAGGTTATGCAGACGGTCCAGTCTGTTTCAAAGTCTCGAGAACTGTGGTCTAAATCTTCTTCAGAAGTGGACTGGATTCTGGCTCAGATCAA	..((((..(((((..((((((((..((((.(((.....(((.(....)))).......)))..))))..))))))))))).))...))))..	-	AGAAGTGGACTGGATTCTGG
I-m0300	chr4:18593145:18593213:-	-21.9	-	I-m0300-3p	5	-	5	CCTGGCACTGTTGAAATCAGCTGAGTTGCTATCAGTGCTTTTTGGGCTAGGATTTCATCAGCTGTCTTA	...(((((((.(((((((((((.((..((.......))...)).))))..))))))).))).))))...	-	TTTTGGGCTAGGATTTCATC
I-m0301	chr4:18836915:18837012:-	-23	I-m0301-5p	-	7	7	-	AGTCGCAGTTAAGATAGGACAGAGTAGGGAGAGCTTCCTTTGGGCATTTCCTTGATGGTTTCTTTTTTTCAACCTCTGTAGAGTTTCATGTTGCAGAG	.......(..((((..((((....((((((((((((.....)))).))))))))...))))..))))..)...((((((((.........))))))))	AAGATAGGACAGAGTAGGGAGAGC	-
I-m0304	chr4:61422959:61423058:-	-28	-	I-m0304-3p	5	-	5	TACCGTGTTTGCTCTCAGAGGCTGTACTTCTGAGTCTGCTAGGAGTTGCTTTGTAGTAGGAGATTACTGAAGACTGCTTCACTTGACAGCATAATAGTAA	(((..(...((((.((((((((.((.(((((((.(((((((.(((....))).)))))))...)))..)))))).)))))...))).))))..)..))).	-	TGAAGACTGCTTCACTTGACAGC
I-m0308	chr4:92571713:92571808:-	-27.1	-	I-m0308-3p	5	-	5	AGGCTCGTGAGTTTATCTATGCATGGCTATGATTTAGTCTTAATATACTGTAGTGCCTGGTAGAGAAATGTAGCTAGCAGTGGGTGTAGGGGGCCA	.(((((.(.....(((((((((.(((((((.((((..(((.....(((....)))......))).)))))))))))))).))))))..).))))).	-	GAGAAATGTAGCTAGCAGTGGGTG
I-m0311	chr5:15181087:15181173:+	-28.62	I-m0311-5p	-	6	6	-	TGTAGCATTCAGTAGGTGTGAGAAATTGGTGCCGTGTAAGACCCCAAAACGTGGCCTTTTCTCACGCTCCCTCCATCTCAGCTGCAC	((((((....((..(((((((((((..(((..(((.............)))..))).)))))))))))..))........)))))).	AGTAGGTGTGAGAAATTGGTGC	-
I-m0315	chr5:30535693:30535787:+	-26.4	I-m0315-5p	-	5	5	-	GTGACAGCATGTCTTGTTGGGCAGAGAGGTGATGACCAAGGGGACAGGTTGAAGCAAAGGTGATGGTGTCTGCATGGATATGACAGTGTTGAAAG	....(((((((((.((((.((((((.(..(.((.(((..(....)..((....))...))).)).)).))))).).)))).)))).)))))....	GTCTTGTTGGGCAGAGAGGTGAT	-
I-m0323	chr5:16325676:16325772:-	-19	-	I-m0323-3p	8	-	8	ATATTCTGTTTTATTCCAGTCTTGCTACGAAGCAGTGAAAATATGGCTCCAGGAAAACTTACTAGCAGTGGGGATCTTTGGATTGTGCACAGTTCTG	.....((((..((.(((((..((.((((...(((((((.....((....)).......))))).)).)))).))...))))).))...)))).....	-	AGCAGTGGGGATCTTTGGATTGTG
I-m0324	chr5:16836614:16836702:-	-31.2	-	I-m0324-3p	6	-	5	GCAGGAGCATGAGAAGCGGAAGTGAAATCAGGAGTGCTGGTGCATGTTGCCAGCCTTCTTGGAACTGACTATGCTTGTATTGCCCCTTA	..(((.(((..(.(((((..(((.(..(((((((.((((((.......)))))).)))))))...).))).))))).)..))).)))..	-	TCTTGGAACTGACTATGCTTGTA
I-m0326	chr5:26629129:26629200:-	-21.8	I-m0326-5p	-	10	10	-	AGAATACCCAGGAGGACTGTTGGGGATCAGGCCTCAGAACGGCTGGTCTTTCATCAGGATACCAGGTGAGTT	....((((..((.(..(((.((((((((((.((.......)))))))).)))).)))..).)).))))....	GGAGGACTGTTGGGGATCAGGC	-
I-m0328	chr5:30175835:30175919:-	-20.8	I-m0328-5p	-	13	12	-	TGATCCAGTCACAGAAGCGTGGTAGTTGTAGGGCTCTTTAGAGGGATGGTCTGGAAACTGGGTTCCATGGAACTGGCTTTATCAG	(((((((((..((..(((.((((..((.((((.(((((....)))).).)))).)))))).)))...))..)))))....)))).	ACAGAAGCGTGGTAGTTGTAGGGC	-
I-m0332	chr5:55953556:55953648:-	-27.9	-	I-m0332-3p	7	-	7	CGCTTCGCTCCCACTCTTCCATAGCCTCATTGCAGTAAGTGCTGTTTAAGTAGCAGTTCTCAGCAGAGGACTTTCAGAAGACGGGCTGCAGCC	.(((..((.(((..(((((...((((((..(((((.((.(((((......))))).))))..))))))).))....))))).)))..))))).	-	CAGCAGAGGACTTTCAGAAGACG
I-m0341	chr6:32708905:32709001:+	-23.6	-	I-m0341-3p	7	-	7	ACAACATCCAGCTTCTCGAGTCCTCGCTGCCAGCCAAGAGGCACACTTACAGTCACCAGACAAGTCAAAACAGAAGGACTTAGAGCCCATGACACTA	....(((...(((.((.(((((((..(((...(((....))).........(((....))).........))).))))))))))))..)))......	-	AAACAGAAGGACTTAGAGCC
I-m0342	chr6:37241263:37241353:+	-23.2	I-m0342-5p	-	5	5	-	AAATTATTCTTACTAACAAACATACATGTAAATCCAGACTACAAGTGTGAGTCAGACTGCATGTGCTGGGTTGGCTGGCTGGGGGTACCCA	........((..(((((...((((((((((..((..((((((....)).)))).)).)))))))).)).)))))..))..(((....))).	TACTAACAAACATACATGTA	-
I-m0351	chr6:34532900:34532977:-	-18.22	I-m0351-5p	-	5	5	-	TCTCCTTTAAAAGTAGGGGATGACAGGACTGTAAATTAGCTCTTATGGACATCTGTTAGACTAATCGGATTTGGAGAT	(((((.......(...((..(((((((.((((((........))))))...)))))))..))...)......))))).	AAGTAGGGGATGACAGGACTGTAA	-
I-m0373	chr8:19748227:19748313:+	-26.2	I-m0373-5p	-	5	5	-	GGTGGCACAGTGAGAGTCTGCTGTGTGAAACATCAGAAGTTTATATTTCTTCTAGTTTTGCAATGGTAAGATTTTTGTTTTGTTATA	.((((((.((..(((((((((((((..((((...(((((.........))))).))))..).))))).)))))))..)).)))))).	TGAGAGTCTGCTGTGTGAAACA	-
I-m0378	chr8:1384366:1384443:-	-26.5	-	I-m0378-3p	6	-	6	CCTCATGTGGTTGCTTGGACTCATATTCCTGAGGAGACATCTGTTCCCCAAGGAAGAGACACTACGCAGCTACTGGCT	..(((.((((((((.(((.(((...(((((..((..((....))..))..))))))))...))).)))))))))))..	-	CCAAGGAAGAGACACTACGCA
I-m0380	chr8:4340264:4340364:-	-23.3	I-m0380-5p	-	17	17	-	CTGTAATATAAAGAGGACAGAAAGAACAGACGGCTCTATTCTTGGGCAGAAACCTTGGACTAAATTTGCTTTCATGCTGGCTGCTGCTCTACTTGTGTTGC	..(((((((((((((.((((..((....((.(((..((.(((.(((......))).))).)).....))).))...))..))).).))))..)))))))))	AAGAGGACAGAAAGAACAGACGGC	-
I-m0381	chr8:7708312:7708385:-	-19	I-m0381-5p	-	5	5	-	CACAAGACCGAGGTGGAGGGGTTGTAGAATTGCATTTCAGCAGTGTAGCAAAACGCGCTCTTGTCGGACAGCTT	.......((((.(.((((.(.((((...(((((......)))))...))))....).))))).)))).......	AGGTGGAGGGGTTGTAGAATTGC	-
I-m0386	chr9:1992585:1992660:+	-20.3	I-m0386-5p	-	9	9	-	TTGGATCCAATAGCATGGAGAGACTTGGAACTGTCGCAAATCTGGTCTCCCTGTCTCCTTTGCTTTGTAAATTCAT	.(((((.(((.((((.((.(((((..((((((...........))).)))..))))))).)))))))...))))).	TAGCATGGAGAGACTTGGAACTG	-
I-m0392	chr9:11701853:11701930:+	-32.6	-	I-m0392-3p	6	-	6	AGCCCTTCCGCTGCCATCCGGGGTTCGGCGCTCGCTTTCTCGCCGCCGGGGCTGAGCGCAGGGAGAGGCAAGATGGCG	.(((..((...((((.(((.(.(((((((.((.((.........)).)).))))))).)..)))..)))).)).))).	-	GCCGGGGCTGAGCGCAGGGAGAGG
I-m0400	chr9:15704913:15705007:-	-27.3	-	I-m0400-3p	8	-	8	GGATCTCTCTTTTCTGTTTTCTTTTACCTTCTCTTTCTGAGAGTAGATAATACTCAACTGCAAATGAGAGGTGGAACTGCAGAGGAGAAGTTGAC	.......((((((((((....((((((((.(((((((...(((((.....)))))....).))).)))))))))))..)))))))))).......	-	ATGAGAGGTGGAACTGCAGAGG
I-m0407	chrUn_random:7498471:7498556:+	-20.6	I-m0407-5p	-	6	6	-	GGTGGATGGACGGATGGATGGATGGATGAGCAGATGAGTAACAGTGATGGAAAGCAGCCCACACAGCTGGGAATCTGTCCTCAAGG	....((.((((((((...(((.((..((.((...((..(..((....))..)..)))).))..)).)))...))))))))))....	CGGATGGATGGATGGATGAGC	-
I-m0409	chrUn_random:12373896:12373990:+	-38.6	-	I-m0409-3p	6	-	6	TGAGCAGCGCCCGTCCCGTTCTTCGCCCTCGCCTCGGCGCCGGGATCCGAGCCGTTTCTTCGCTGTGCGGGGAGAGAAAGGGAAGGAAAGCCTCG	.(((..((..((.((((.(((((..(((.(((..(((((..((((..((...))..))))))))).)))))).))))).)))).))...))))).	-	GCTGTGCGGGGAGAGAAAGGGAAG
I-m0410	chrUn_random:12676082:12676175:+	-35.9	-	I-m0410-3p	11	-	11	AGACACCCCATGGTGATCCCCCTCCCCAGGTGTACAATGCGGATGGAGAGTTCCTCTTCAAGTTTGGGTCGCACGGGGAGGGCAATGGGCAGTT	.(((..(((((........((((((((..(((..(((.((...(((((((...))))))).)))))...)))..))))))))..)))))..)))	-	AGTTTGGGTCGCACGGGGAGGGCA
I-m0411	chrUn_random:13671120:13671191:+	-21.2	-	I-m0411-3p	6	-	6	TTCAGCCTGGGCCTCTACTTCGTCTTCGATGCCCGCAGCCTCTGGACATGGAGAGATGAGAGTGCTGGTGAG	.(((.((..(((((((...((.(((((.(((.(((.......))).))))))))))..)))).)))))))).	-	TGGACATGGAGAGATGAGAG
I-m0421	chrUn_random:44239914:44240004:+	-41.2	I-m0421-5p	-	5	5	-	GGAGCAGGCGCTGGGATGGAGAGGGACTGCTTGGCCGCCTGCAGCCCCATAGCACAGCTCTGCCCGGGCTCCCTCCCATGCCCCAGCCCCA	......((.((((((((((.((((((..((((((.((.(((..((......)).)))...)).))))))))))))))))..)))))).)).	CTGGGATGGAGAGGGACTGCTTG	-
I-m0426	chrUn_random:63869894:63869978:+	-40.8	I-m0426-5p	-	11	11	-	TGCCATCGCTATGCTGTGGAGCACTGTGGTGTCACTGCGGTGGTGCCACGATGGCGGCGCTGTGCTTTGTGCTGTGGCGGTGCCG	.(.(((((((((((.(..((((((.(((.(((((.((.((.....)).)).))))).))).))))))..))).))))))))).).	ATGCTGTGGAGCACTGTGGTGTC	-
I-m0427	chrUn_random:3127790:3127881:-	-29.95	-	I-m0427-3p	5	-	5	AAGTTCCTAAGGTTAGCTCTTCTGCTGTCCTACCAACTTGCATTGCTCGTTACAGATGTTGGCAGAACAGCACACAGCAGAGCCAGGAGCAT	..((((((..((((.(((....((((((.((.(((((....................))))).)).))))))...)))..))))))))))..	-	TTGGCAGAACAGCACACAGCAGAG
I-m0428	chrUn_random:6276378:6276463:-	-20.6	I-m0428-5p	-	6	6	-	GGTGGATGGACGGATGGATGGATGGATGAGCAGATGAGTAACAGTGATGGAAAGCAGCCCACACAGCTGGGAATCTGTCCTCAAGG	....((.((((((((...(((.((..((.((...((..(..((....))..)..)))).))..)).)))...))))))))))....	CGGATGGATGGATGGATGAGC	-
I-m0430	chrUn_random:13033564:13033640:-	-23.1	I-m0430-5p	-	5	5	-	TGCATGGAACTGCAGAGGCAGTCAGATGTGGTAGAATTCATCATCAACCACGCAGACGTCCTCTTTTGCTCCACATC	....((((.(...(((((..(((.(.((((((.((........)).))))))).)))..)))))...).))))....	TGCAGAGGCAGTCAGATGTGGTAG	-
I-m0431	chrUn_random:17452011:17452098:-	-48.7	-	I-m0431-3p	37	-	37	GCCGGCCCCGCTGCTCCCGGCCCCTCTCCCTCCCGCACGGTGCAGTCCGCCCTGCGCGGAGCGGAGCGGAGCAGAGCGCGGCGCACCG	....((.((((.((((...((.((.((((((((((((.((((.....)))).)))).)))).)))).)).)).)))))))).))....	-	CGCGGAGCGGAGCGGAGCAGAGCG
I-m0436	chrUn_random:32059242:32059328:-	-40.1	-	I-m0436-3p	11	-	11	GGGGCCTGGGGGCTGCTATGGGGTCCTGGGGGTGCTATGGGGGTCCTGGCGGTGCTATGGGGATCCTGGGGGCTGCTATGGGGCACT	...((((.(.(((.(((.(((((((((.(.((..(..(.((....)).)..)..)).).)))))))))..))).))).).))))...	-	TGGGGATCCTGGGGGCTGCT
I-m0437	chrUn_random:36682261:36682356:-	-24.6	-	I-m0437-3p	9	-	9	CTGCTTCTCCTCAGATGTGCCTGCCTCTCTCTTCCAGGCGCCTGCATTGACGACACCATCCTGAGCAGGCAGGGAGTGGAGAACTTTGCCAAGCTG	..((((.....(((......)))..(((((.((((....((((((...((.(....).))....))))))..)))).)))))........))))..	-	GAGCAGGCAGGGAGTGGAGAACTT
I-m0443	chrUn_random:57380151:57380231:-	-25.2	I-m0443-5p	I-m0443-3p	7	5	2	ACCCCACCGTGGCACCAACGTGGATGTGTGGGCTTTGCTTTGCAGCCATCATTGAGCACGTGAGGGATGGCAGCGTGGTCA	...((((..((.((((.(((((...(((..((((..((...))))))..)))....)))))...)).)).))..))))...	GGCACCAACGTGGATGTGTGG	TCATTGAGCACGTGAGGGATGGCAG
I-m0447	chrZ:10955483:10955568:+	-18	I-m0447-5p	-	5	5	-	AATAATTTAGAAGGGCTAGATTTGAAGGAAGAGTTTATGTGACATATAGTTACATTTCCTTTCCAAAACAAGTCTTCACAGGATTT	.........(((((.((.(.((((((((((......(((((((.....)))))))))))))..)))).).))))))).........	AAGGGCTAGATTTGAAGGAAGAG	-
I-m0448	chrZ:12252939:12253007:+	-35.8	-	I-m0448-3p	13	-	13	CTGGAGCCGCCCCGTCCCGCGGCCGTGCCGAGCCCTCCGCGGCGTGGGTGAGAGACGGACGGGCTCCGC	..((((((...(((((.(.((.((((((((.(.....).)))))))).)).).)))))...))))))..	-	GCGGCGTGGGTGAGAGACGGA
I-m0450	chrZ:37236362:37236450:+	-20.9	-	I-m0450-3p	5	-	5	TAAGTAGTGTGTAATTTCCTAACTGACATTTGCATTTCCCATAGGTGCACTATTTTAATGAGATGTTTGGAGTGTGGGAACCTCTACTT	.((((((.(.((....(((((((((((((((.((((....((((.....))))...)))))))))))...))).)))))))).))))))	-	GAGATGTTTGGAGTGTGGGA
I-m0451	chrZ:38051227:38051301:+	-24.1	-	I-m0451-3p	6	-	6	GAAGGGTGATGTTTCGCTTGGTTCTCTGCCTTGAAGTCTAGCACTTAGGCTGAGATTAGCAGGAGATTACTGGTA	....((((((.((..(((....((((.((((..((((.....)))))))).))))..)))..)).))))))....	-	TTAGGCTGAGATTAGCAGGAG
I-m0452	chrZ:43677808:43677898:+	-25.6	-	I-m0452-3p	12	-	12	ATAGAGAAAGAATTAGTCATTCTTTGCAGTGCCACAGTACATCCTCTGCATGAGTTATGCAGAAGGCATGTAGAATATGGACTAGACTCTA	.((((((((((((.....)))))))..(((.(((.(.(((((((((((((((...))))))).))).)))))...).))))))...)))))	-	AGAAGGCATGTAGAATATGGA
I-m0456	chrZ:55294413:55294510:+	-31.6	I-m0456-5p	-	16	16	-	GGAGACAGTCAGAGACCTAGTAGGATGCATGCACCTTGGACAGCCAGGGCAGCCTTGCTGATATGCTTCCTGTGCCTTGGTCCCAAGACAGATCTGTA	(....).(((.(.((((.(((((((.(((((..((((((....))))))((((...)))).))))).)))))...)).)))).)..))).........	AGAGACCTAGTAGGATGCATGCA	-
I-m0459	chrZ:68718166:68718260:+	-37.6	I-m0459-5p	-	5	5	-	GTGGCACCGCTGGTGACAGGAGAGCAGGTGAAGCAGAACAGAAGCAACCCTCATCCCTGCCTCGCTTGGCAGCTCCACGTACCATAGGTGCTCCT	(..(((((..(((((...((((..(((((((.((((....((........))....)))).)))))))....))))...)))))..)))))..).	TGGTGACAGGAGAGCAGGTGA	-
