# Supplementary material for: Expression Profiling of Preadipocyte MicroRNAs by Deep Sequencing on Chicken Lines Divergently Selected for Abdominal Fatness
Source: PLoS One. 2015 Feb 12;10(2):e0117843. doi: 10.1371/journal.pone.0117843 (PMC4326283; doi:10.1371/journal.pone.0117843)
Supplement: S4 Table — Locations of miRNA in the chicken genome, their mature sequences, secondary structure, and counts of corresponding short reads were described. (TXT) [file pone.0117843.s006.txt]

ID	Location	Minimum Free Energy (kcal/mol)	ID(5p)	ID(3p)	Count	Count(5p)	Count(3p)	Pri-microRNA Sequence	Secondary Structure	Mature Sequence (5p)	Mature Sequence (3p)
II-m0002	chr10:1676324:1676421:+	-26.4	-	II-m0002-3p	14	-	14	AGCCTCGGCTCTTTAGCAAAAGCACTCCTTGTCCAGCATGACCAGGGCAAGTAGAAATCGATCACGGATGGAGAGGGACTGTGGCACAGAGTGGGACA	.((((..(((((...((....(((.(((((.((((.(.(((...((.(.....)...))..))).)..)))).))))).))).))..)))))))).).	-	GATGGAGAGGGACTGTGGCACA
II-m0008	chr10:4058002:4058097:+	-20.1	-	II-m0008-3p	11	-	11	TGTTCACCTCAGGTTTTGCTGTCTGGAGGTGATATCTCACTGTTGGTCTTTGACTGTTAATTTTCACTTTCATGACTGTTGTATCTATATCGTACT	..........((((...((.((((((((((((......((.((..(...)..)).))......))))))))).))).))...))))..........	-	ACTTTCATGACTGTTGTATCT
II-m0009	chr10:5084561:5084641:+	-25.1	II-m0009-5p	-	17	17	-	ACCCCTCCCTGGAGGAGGAGAGGAGGAAGCACAAGAAGAAGCGTTTGGTGCAGAGCCCCAACTCCTACTTCATGGACGTGA	.....(((.(((((.(((((.((.((..((((.(((.......))).))))....))))..))))).))))).))).....	GGAGGAGGAGAGGAGGAAGCA	-
II-m0013	chr10:8645043:8645124:+	-19	-	II-m0013-3p	14	-	14	AAAATATTTCATGTTCCAGATTTTGTTAGTATGATTGACCTATTGAGATGTGGGCAGTACTGATGAATTTTGACAAGTGTTT	.(((((((...(((..((((.((..(((((((...((.(((((......))))))))))))))..)).))))))))))))))	-	GGGCAGTACTGATGAATTTTG
II-m0014	chr10:8646905:8646980:+	-21.4	-	II-m0014-3p	14	-	14	TTTCATGTTCCAGATTTTGTTAGTGTGATTGACCTATTGAGATGTGGGCAGTACTGATGAATTTTGGCAAGTGTTT	...(((...(((((.((..(((((...((((.(((((......))))))))))))))..)).)))))...)))...	-	GGGCAGTACTGATGAATTTTG
II-m0015	chr10:9919422:9919514:+	-40.3	-	II-m0015-3p	12	-	12	GTGCGCCCTCACCGCTGCCGCGGCTCTCCGTCCGAGGAACGGCGCCGACGCGCGGGCTCGTCTCGGAGCTCCGAGGAAGCGGGGAAAATGAAG	........((.(((((.((.(((..(((((..((((...(.((((....)))).).))))...)))))..))).)).))))).))........	-	TCGGAGCTCCGAGGAAGCGGG
II-m0018	chr10:11662480:11662558:+	-19.8	II-m0018-5p	-	10	10	-	CTTTCTCCCACTGGAACTGTGGATGGCTTTGCTGGACATGGGTGAGCTCCCACGGGCGATTTGAGGGTTTGGGGTAAAA	.(((..((((((.(((((((((..(((((..((......))..))))).))))))....))).))....))))..))).	CTGGAACTGTGGATGGCTTTGCT	-
II-m0020	chr10:14638294:14638390:+	-28.6	II-m0020-5p	-	11	10	-	CCACAGCACAGGTGCTGTAGGAGAAGGAGGTGGCAGCAGTTGCAAGCACACATTCTATTTTTTTCGCCTTCTTTTCTTTTGGGGTTCCTGGTTTTCA	....(((.((((.(((.((((((((((((((((..((....))..(....)............))))))))))))))..)).))).)))))))....	GGTGCTGTAGGAGAAGGAGGTGGC	-
II-m0021	chr10:16345561:16345646:+	-36.1	II-m0021-5p	-	10	10	-	GCCAGGGGACTGGAATGCAACTGACCCTTGTGGCAGGATCAGTTGGTTCTGCCGGAGGAGGAGGATGTGGATTCAGGATTCAGGTG	(((.(((..(((((.((((.((..(((((.((((((((((....)))))))))).))).)).)).))))..)))))..))).))).	TGGAATGCAACTGACCCTTGTGGC	-
II-m0024	chr10:19147455:19147553:+	-45.9	-	II-m0024-3p	13	-	13	AAGGAAACGTCCAGCGCCTCTTCTGAGCGTCTCCCTGAGGCAGAGCAGGGCCAAGGCTCGCTCTGCATGGAGCTGTGGGAAGGGGAAGGGCAGCAGCAG	........((((....((((((((..(((.((((.....(((((((.((((....)))))))))))..)))).))).))))))))..))))........	-	TGGAGCTGTGGGAAGGGGAAGG
II-m0027	chr10:20857938:20858031:+	-43.5	-	II-m0027-3p	14	-	14	TGCTGCAGCACACCCCTTCCACTGCAGCATCTCCTGGCCATGTTTGACCATCCAGAGGCCTGCGGAGTGTTGGGGTGGCTGGGATTCGTGCGGC	.((((((......(((..(((((.(((((.((((.((((...((((......))))))))...))))))))).)))))..))).....))))))	-	TGCGGAGTGTTGGGGTGGCTGGGA
II-m0028	chr10:21069589:21069683:+	-33.3	II-m0028-5p	-	11	11	-	CTGCCCTGGTGGAAGGACAGCGTGGCACTGAGCAATCTGGAACATGAAGCTACCAGATCATGGCCACATCCTGCTCCCACCGTCAGCACTGCAGG	((((.(((..((..((((((.(((((..(((....(((((............))))))))..)))))...))).)))..))..)))....)))).	GGAAGGACAGCGTGGCACTGA	-
II-m0031	chr10:10303998:10304092:-	-20	-	II-m0031-3p	12	-	12	TTGTAATTCAGATCCTGTGTGCTTTCTGGAAAAAAGCTCATGCTCAAGAAAAGGAGAAAGGCCGTGAGAACACTGGAGGAGGACTGAACTTTATA	.((((((((((.((((.((((.(((((((.......(((...(....).....))).....))).)))).))).).))))...)))))..)))))	-	TGAGAACACTGGAGGAGGACT
II-m0034	chr10:11783325:11783420:-	-26.9	II-m0034-5p	II-m0034-3p	11	5	6	TCTTTGAAACAGATTACAGGACTGGCCCTTGCTTCACTTTGGTAACGAACCAGATGTGCCAGGGACAGCTCAGTGGAATAGTCTGCACAAAAACCC	..((((...(((((((((.(((((.((((.((..((.((((((.....)))))))).)).)))).))).))..))...)))))))..)))).....	AGATTACAGGACTGGCCCTTGCT	AGGGACAGCTCAGTGGAATAGTCTGC
II-m0036	chr10:13919606:13919693:-	-41.2	-	II-m0036-3p	22	-	22	GGGGGCCCAGCCTGCCATGCCCGGCTTGGTGGATCGCTACAAGGTGACGCGATGTCGGCACGAGGTGGAGCACGGCTGCGGGGTCTTG	.(((((((.((..(((.((((((.((((((.((((((...........))))..)).)).)))).))).))).))).)).))))))).	-	GCACGAGGTGGAGCACGGCTG
II-m0039	chr10:18732428:18732510:-	-19.8	-	II-m0039-3p	13	-	13	CCCACAACTGTCTTTCCCAGGTTAAAACACAAGTGTTGGTCTTGAAATGCTGGTTTGAGGACATGGAGAAAGAAAACTTCATA	..........(((((((((.(((.((((...((((((........)))))).))))...))).))).))))))..........	-	GTTTGAGGACATGGAGAAAGA
II-m0041	chr10:19778498:19778583:-	-27	II-m0041-5p	-	12	12	-	GGAGCATCCTCTTCTACGGGACGGCTGAGCACCCCTACAACACTCCAGGGGCCCCCCAGCCCCGTACAAGGACACTGGAGGTATCG	((.((.(((((((.((((((...((((.(..(((((..........)))))...).)))))))))).)))).....))).)).)).	CTTCTACGGGACGGCTGAGCACC	-
II-m0049	chr11:2384769:2384840:+	-30.8	II-m0049-5p	-	18	18	-	ACCCAAATTGTGGGAAGAGGGCTGGTGGCAAACTGGTGCCTGCTGGCAGCACATTTCTCCATAGGATGGGTG	(((((..((((((..(((..((((.(((((..(....)..))))).))))...)))..))))))..))))).	TGGGAAGAGGGCTGGTGGCAA	-
II-m0050	chr11:2651906:2651978:+	-18.22	II-m0050-5p	-	11	11	-	GTGATCCTGTTGGGCAGGAGTCTGACAGATGTGCCAGCCAGTGGACTATGTTAATTTGTGCCTTTTTTTTCTT	..((.......(((((.((((.(((((...((.(((.....)))))..))))))))).)))))......))..	TGGGCAGGAGTCTGACAGATGTGC	-
II-m0052	chr11:3535264:3535359:+	-25.4	-	II-m0052-3p	11	-	11	AGGTCAAATGGGGACTTAATTCTACCCACCTTATGTTCACTGAAGCTGAACACAATAGAAACAAAGGAGGGGTAGAAAAAAGGACTCTAACAAGTT	.........(((..(((..((((((((.((((.(((((((....).))))))...........))))..))))))))..)))..))).........	-	GGAGGGGTAGAAAAAAGGACT
II-m0054	chr11:20255865:20255932:+	-34.2	II-m0054-5p	-	10	10	-	GGCCAGCTCCACGTGCAGCGCAGCAGGAGCTTCTGTCACAGCCCTGGCTGCAGCTGGAGGAGCAGGTA	.(((.(((((...(.((((((((((((.(((........)))))).))))).)))).)))))).))).	ACGTGCAGCGCAGCAGGAGCT	-
II-m0057	chr11:21454859:21454942:+	-33.4	II-m0057-5p	-	10	10	-	GAGCGTTGGCAGGACTTCTTCCCTAGGCATGCGAGACTGCAGACTGCTGAGGAGCACCGCTCGGGGAGTGCTGCCTGACAGCAC	..((((((((((.((....((((..(((.(((....((.(((....)))))..)))..)))..)))))).))))).))).))..	AGGACTTCTTCCCTAGGCATGCG	-
II-m0059	chr11:552873:552951:-	-38.6	II-m0059-5p	-	11	11	-	GCCCTTTGCAGGAGATTGTCCAGGCAGGAGTGATGCAGAAGGTTCCTGCCTCCGCCTGGCAGCACTCTGGGCTGAGGGA	.(((((.((.((((.(((.((((((.((((....((((.......)))))))))))))))))..))))..)).))))).	GGAGATTGTCCAGGCAGGAG	-
II-m0062	chr11:1711163:1711236:-	-24.2	II-m0062-5p	-	27	27	-	CACCGAGAAACAGGACGAGCTGGGGGAGAGAGGCTCCATTGGTTTCCTCTACCTGAACATTGGACTGCAGGTGA	((((......(((..(((.(.((..(((.((((((.....)))))))))..)).)....)))..)))..)))).	CAGGACGAGCTGGGGGAGAGAGGC	-
II-m0066	chr11:12158260:12158337:-	-21.5	-	II-m0066-3p	13	-	13	CTGACAACGTAATGCCTTAATGTACTTGTGCAAGCACTCTGATGTGAGGACTTGAAAGCACATTTAGGTGCAAGTCCT	..(((...((...((((.(((((.(((...((((..(((......)))..)))).))).))))).))))))..)))..	-	AGGACTTGAAAGCACATTTAGG
II-m0068	chr11:19927133:19927208:-	-25.5	II-m0068-5p	-	15	15	-	ATGGAACGATGGTGAGAGTCACTGCTGGATGAGAAAGAGCTGACTCATCCCAGCAGCCTGTCTGCAGAAGTTCGTG	...((((..((..((.((...((((((((((((..........))))).))))))).)).))..))...))))...	GGTGAGAGTCACTGCTGGATG	-
II-m0069	chr11:21699290:21699372:-	-26.9	II-m0069-5p	-	13	13	-	ATCCTTAGGGAGCTGGACTCTGGCCTGGCAGAAGCAGTGTCTACACTGATTTGGGCTGCACCACGACTCCAGTCAGAAGTGGC	.(((((...((.(((((.(((((..((((.(((.(((((....))))).)))..))))..))).)).)))))))..))).)).	AGCTGGACTCTGGCCTGGCAGA	-
II-m0070	chr12:630593:630669:+	-25	II-m0070-5p	-	15	15	-	TTCTGTAGTTTGAGGAGTGGAAGAGCAGAGGTCTCCTCCAGGAGCTGCTTCGCTACCACATGGTGGGATGCCAGAAA	(((((..((((.(..(((((...(((.(((((((((....))))..)))))))).)))).)..).))))..))))).	TGAGGAGTGGAAGAGCAGAGG	-
II-m0074	chr12:6842166:6842249:+	-18.9	II-m0074-5p	-	10	10	-	ACTTAAATTATTTGGCATCTAAGGAAAGGTTGCTTTTGACCCAAGGACATTGCTTTTCCAGGGACTGGCATTTCAATTTGTAGA	.(((((((((..((.(((((..((((((((((((((......)))).))..))))))))..))).)).))..).)))))).)).	TTTGGCATCTAAGGAAAGGTTG	-
II-m0076	chr12:11024113:11024196:+	-18.9	II-m0076-5p	-	11	11	-	CCAACAGGACAGGAGAGGTGGAGAATGTGGTGAGTTTGTGACATTCACTAATTTAGTAGACTTTAGTACCCTTCAACTTGCTTA	....((((...((((.((((.(((.(.((.((((((.(((.....))).)))))).)).).)))..))))))))..))))....	AGGAGAGGTGGAGAATGTGGT	-
II-m0081	chr12:19251859:19251943:+	-21.4	-	II-m0081-3p	16	-	16	AATCAGGTTGGAAAGGCCATCCTCTTTGGATGCTGATAGATTAAGAAAAACTCTGACGGTTGGAAGAAAGGAGGCCAACCCTAAA	.....((((.....((((.((((.(((....((((.((((...........)))).))))....))).)))))))))))).....	-	GACGGTTGGAAGAAAGGAGGC
II-m0085	chr12:2261922:2261992:-	-22.6	II-m0085-5p	-	11	11	-	GAACTGCAGTGGGGCCGTGACAGTGGAAGTGCGGCCATCGAGCTGTCCCCGTGTCACCATCCTGTGAGTGA	..(((.((.(((((..((((((.(((..(..((((......))))..))))))))))..))))))))))..	GGGGCCGTGACAGTGGAAGTGC	-
II-m0087	chr12:2639610:2639684:-	-27.8	II-m0087-5p	-	15	15	-	CCTATCAGGTAGGATCCTTCCTTTGAGCTAGTCTTCGTATGAAGAGCTGGTCAAGAGGAATCTTCTTCTGATGTT	..(((((((.((((...(((((((..((((((((((....))))).)))))..)))))))..)))))))))))..	AGGATCCTTCCTTTGAGCTAG	-
II-m0090	chr12:7094136:7094215:-	-24.5	II-m0090-5p	-	11	11	-	TTGCGAGTGCTGGGCTGGGGCAGAGGAGGTGAGAGGTCCGGTTTGACTTCTTGGAACCAGGTGCTGAGCTGGGGAGCAGT	((((....(((.((((((..(..(((((((.(((.......))).))))))).)..)))...))).)))......)))).	TGGGCTGGGGCAGAGGAGGTG	-
II-m0091	chr12:9706109:9706179:-	-25.14	-	II-m0091-3p	12	-	12	GGCTGCGGCGTGCTCTCGTGGGCTGGGACCCTTAATAAAAACCTGGGGCTCTGGGTGCACAAATTCGTAGC	.(((((((.((((.((((.((((((((..............)))..))))))))).))))....)))))))	-	ACCTGGGGCTCTGGGTGCACA
II-m0095	chr12:13955430:13955519:-	-20.1	II-m0095-5p	-	17	17	-	TTTTTCCACTGGAAGCCAGCAGGAATGGTAGAGCTAACAAAGGCATCAGCATCGTCCCTCTGTAGATTCCAAGTGCTCAGTGTAGAAGAT	......((((((((..(((.(((.(((((.(((((......))).))...))))).))))))....)))).))))...............	GGAAGCCAGCAGGAATGGTAGA	-
II-m0096	chr12:14141649:14141725:-	-18.9	II-m0096-5p	-	11	11	-	AGGTTTCAATCACCCATTTCTCATCAGTTAAACTCGTATTTGGTGTCTGGGAGCTGAATGTGTGGTTATAGAGGCAT	..(((((((((((.((((((((.((((....((.((....))))..)))))))..))))).))))))...)))))..	CACCCATTTCTCATCAGTTA	-
II-m0100	chr13:835554:835634:+	-31.7	II-m0100-5p	-	10	10	-	GCTGGTGTGACAGTGGGGCACAGAGCAACAGGCCAGTGCTGAGAGCAGCCTTGTGTTCTGGTTCCCTTCCAGGCAGAAGTA	(((.((.((..((.(((((.(((((((..((((...(((.....)))))))..))))))))))))))..)).))...))).	CAGTGGGGCACAGAGCAACAGGC	-
II-m0101	chr13:1468374:1468466:+	-35.3	II-m0101-5p	-	14	14	-	CACTATGGAAAAGGCTGCAGGCAACCAGAAGTTGATGGCAGCATTGCTGCCATGGCAGATCTTTCTGGGTGTGCTGCAGGTTTTAATGTTAAG	.........((((.(((((((((.((((((((((((((((((...))))))))..)))...))))))).))).)))))).)))).........	AAGGCTGCAGGCAACCAGAAG	-
II-m0104	chr13:4041872:4041966:+	-20.86	-	II-m0104-3p	12	-	12	ACTGGTATCTGCTCTCAGTACACTAAAATGCCTTGGGTTTTTTTTTTAATTATTTTTTTCTTCCTGGTGTGAAGCAAGCTGTTGTAAATACCGGC	.(((((((.(((...((((...((...(((((..(((........................))).)))))..))...))))..))).))))))).	-	CTGGTGTGAAGCAAGCTGTTGT
II-m0105	chr13:4447724:4447810:+	-21	-	II-m0105-3p	41	-	41	CACTTCGTACTTACTGGGATTTTTTCTTGTTGTAGTTTTGGGAATATGATCTACAAAGAGAAGAGAGAGACTGTTAGTAAAGAAGAT	..((((.((((.((.(...(((((((((.((((((.((.........)).)))))).)))))))))....).)).))))..))))..	-	AGAGAAGAGAGAGACTGTTAG
II-m0107	chr13:7134935:7135022:+	-19.8	-	II-m0107-3p	12	-	12	TGTGCAGGACTGGTGTGTGATCAGAGTCAGAGGGGAAAAAGTAGTCTCTCCAGATACCTAGAACTCTTCAAACTATGATGTCCGTATG	.((((.((((.........((((.(((..((((((....((..((((....))))..))....))))))..))).)))))))))))).	-	ACCTAGAACTCTTCAAACTATGA
II-m0114	chr13:10775597:10775676:+	-28.1	II-m0114-5p	-	14	14	-	TCTTTAGCACTTGGGGATAGAGAAACTGGTTGTTTCCAAATGAGAACCAGCTGGGTTCTCATCGCTGGTGTTTGGAGGAG	(((((.(((((.((.(((.(((((.(..((((.((((....).))).))))..).)))))))).)))))))...))))).	TTGGGGATAGAGAAACTGGTTGT	-
II-m0126	chr13:2216159:2216245:-	-23.8	II-m0126-5p	-	10	10	-	CAAGCTTTGCATGTTGGAGGCAGGGTGTAGCCCAAAGATTGCAAGGCATCTTTCGTCTGATACCTTTCCACCCAAGTTAGGGGTTGA	(((.(((((.((...((.((.(((((((((.(.((((((.((...)))))))).).)).))))))).)).))...))))))).))).	ATGTTGGAGGCAGGGTGTAG	-
II-m0139	chr13:12158900:12158986:-	-22.4	-	II-m0139-3p	11	-	11	CAGGCAACTCTTACTTGACTTGGGGTGACATCTGAGTTGATCTCATTAACAGCAGAGAAGTGGAACCAAGCAAGGACAAAATTTGGA	.((....))....((((.(((((..(.((.((((.((((((...))))))..))))...)).)..))))))))).............	-	GAGAAGTGGAACCAAGCAAGGAC
II-m0142	chr13:13547375:13547452:-	-24	-	II-m0142-3p	21	-	21	TGCTCGGGTATGGGCCATCCACTCAGTACCTTTTCAGAGTCCTTTGTAAGGAGCTGAGGAAGGGATTAATTATATAGC	.(((...((((((...((((.((((((.((((..((((....)))).)))).))))))....))))...)))))))))	-	AAGGAGCTGAGGAAGGGATTA
II-m0145	chr13:17048403:17048499:-	-20.73	II-m0145-5p	-	10	10	-	ACTGGTTTAATTGGAAGAGGTTGTGGGAGAGCTTTACTTTTCACGCAGTGTTTAGTTTGCCATTACCATCTTCTCTTTTTTTTTTTTTTCCTCCAAC	..(((...((..(((((((((.((((..(((((.((((........))))...))))).)))).))).))))))..))..............)))..	TTGGAAGAGGTTGTGGGAGAG	-
II-m0147	chr13:17570501:17570589:-	-45.1	-	II-m0147-3p	10	-	10	AAGAGGTGCCTGCAGGGCTCGGAGCTCCGCAGGCTCCATGTCTGCCTGCAGTGCAGGAGGGCTGAGCTCGGAGCAGGGAGGGGACTCGG	..(((.(.(((.(...((((.((((((.((...((((.((((((....))).))))))).)).)))))).))))..).))).).)))..	-	GAGGGCTGAGCTCGGAGCAGGGA
II-m0148	chr13:17667535:17667632:-	-23.5	-	II-m0148-3p	12	-	12	TTACAATGTACTGTTTTTCTTTGGATAAGCAGCAAGCCTGTTGGTATGCCATCTCCAGTCTCTCCAAAGCTGTCTCCAGGGAATTCAGGAAATTACTC	....(((...(((...(((((((((...(((((.((.(((.(((....)))....))).)).......))))).)))))))))..)))...)))....	-	AGCTGTCTCCAGGGAATTCAG
II-m0149	chr13:18013256:18013348:-	-27.4	-	II-m0149-3p	10	-	10	GGCAGATAGTCCAATAAAGTTGGCTTAGAATTGCCATGGAAATGGCGTAGTGGAGCTGTGCTCATCTCACAGGTCTGTGGCAGTGCTCGTTGC	.((((..((.(((((...))))))).((.(((((((((((..((..(.((..((((...))))..))).))..))))))))))).))..))))	-	ATCTCACAGGTCTGTGGCAG
II-m0154	chr14:1147737:1147815:+	-26.9	II-m0154-5p	-	12	12	-	CTGTTCTGTCTTGCACTGAGGCAGCGAAGATGCCCTAATTGCGGGGCGGCTTTTGGCTAAGTGGGATGACCGTGGATGT	..((((.(((((.((((..(((...((((.((((((......)))))).))))..))).)))).)).)))...))))..	TTGCACTGAGGCAGCGAAGATGC	-
II-m0155	chr14:2334918:2335006:+	-45	II-m0155-5p	-	10	10	-	CTGGGGCTGGGAGGCGATGGGCTGCGGGAGCGGCGATGTGCTCCGGCTGCTGCCCTCCCTGCATGCCCTCCATGCAAGTGCTGCCCAGG	(((((((.((((((.(...(((.((.((((((......)))))).)).))).))))))).(((((.....)))))....))..))))).	GAGGCGATGGGCTGCGGGAGCGG	-
II-m0157	chr14:2619727:2619821:+	-45.8	II-m0157-5p	-	16	16	-	CTCCTGACCTTACGGAGCTGGGAAGGGGCAGGGGAGCCTCCTCCTGAAGGCTTCTCACCCCTGCCAGAGCCGCGTGTGCCGGAGGGGAGCAGGGA	.(((((.((((.(((.((((((....(((((((((((((.(....).))))).....))))))))....)).)).)).))).))))...))))).	TACGGAGCTGGGAAGGGGCAGGG	-
II-m0163	chr14:6328326:6328425:+	-40	-	II-m0163-3p	13	-	13	ACGGGGGCCTGCTGCTCTGTGCCTCTGTGCAGACTTCAGTTCTTCTGCATTGTGTCTCGGTAGAGTCTGCGGTCGTGCTGGAGGAAGGGAGCCCCTTGGA	.((((((...(((.((((...((((((.(((((((.(((...((((((...........)))))).))).)))).))))))))).)))))))))))))..	-	TGCGGTCGTGCTGGAGGAAGGGA
II-m0166	chr14:6901533:6901631:+	-31.8	-	II-m0166-3p	15	-	15	AAACACTGTCTCCTAGCGGTTGTTGGCTCAGCAGCAAAAAGTGCAGAATCAAAGAAGCATGCCTTCTGGTGGTCGTCAACAGCAGGAGCAACAGGTAAA	..((.(((((((((.((.((((.((((.((.(((......((((............)))).....))).)))))).)))).)))))))..))))))...	-	GGTGGTCGTCAACAGCAGGAGC
II-m0167	chr14:7752725:7752818:+	-31.3	II-m0167-5p	-	15	10	-	CTGAGAAGTGAGGACTGACCTGAGCAGAGGTTGCAGGCTCAATGTGATGCTGACTGTGATGCCCCTAGCTTTGGCAGTTCTGTGCTTTAGTAGA	(((.(((((((((((((.((.((((((.(((.((((((((.....)).))...))))...))).)).)))).))))))))).))))))..))).	AGGACTGACCTGAGCAGAGG	-
II-m0169	chr14:13412880:13412965:+	-30.4	-	II-m0169-3p	10	-	10	TCCCCTGTGCAGTGTGAGGGCTGTGTCACTGCAGCGAGGACAAGGAGGGCTCCAAAGTGGGGCAGTGAGGTAGATGGCTGGGGGGG	.(((((..((.((.((...(((((.(((((...(.(((..(.....)..))))..))))).)))))....)).)).))..))))).	-	AAAGTGGGGCAGTGAGGTAGATG
II-m0170	chr14:14155046:14155144:+	-54.9	-	II-m0170-3p	17	-	5	GCTGCGGCTGCAGCAGCTCCGCGCCCTGCGGCGCCGCTGGCTGCGAGACCAGGAGCTGAGCGAGCGGGAGCCCGTGCTGCCGGAGCGGCGGCTGGGGCC	(((.(((((((....((((((.((..((((((.(((((.(((((..........))..))).)))))..).)))))..)))))))).))))))).))).	-	GAGCCCGTGCTGCCGGAGCGGC
II-m0171	chr14:14204924:14205021:+	-37.9	-	II-m0171-3p	22	-	10	ATCACACGGACGCTGTGTCCCGAGGGCGCCTACCAGGTGCGGCTCTGCAAGGATGGCACGTGGACCACGGTGCTGGTGGACGACATGCTGCCCTGCGA	.((.((.((..((.((((((((..((((((..(((.((((.(.(((....)))).)))).))).....))))))..)))..)))))))..)).)).))	-	CGGTGCTGGTGGACGACATGC
II-m0173	chr14:15810605:15810679:+	-27.1	II-m0173-5p	-	12	12	-	GGCTGCTTAGGGAAGGGCTGTTGGACTGTGTGAATTCTGGAACACAATGCACTGTGTGGCTCTTTCAGGGCAGTG	.(((((((..((((((((..(((.(.(((((..........))))).).))....)..)))))))).))))))).	GGAAGGGCTGTTGGACTGTGTG	-
II-m0178	chr14:4508966:4509049:-	-30	-	II-m0178-3p	19	-	19	AGATGCTGGGGGCACGAGGAGGGGATGGTGCCCGACCTTGGCCCGGTGTGTGGGGAACTTCTGCCTTTCTTCCCCTTTGCTGCC	....((..((((...(((((((((..(((.(((.(((..........).)).))).)))....)))))))))))))..))....	-	GGAACTTCTGCCTTTCTTCCC
II-m0179	chr14:4522899:4522976:-	-36.2	II-m0179-5p	-	10	10	-	CTGGGGACATCGCTGTGGAGCTGAGGGGGGACGTGGCAGTGTTGTCCCCTATGGGGCTAGGCGCAGTGCCGCCCGAGA	((.(((....(((((((.((((...((((((((.........))))))))....))))...)))))))...))).)).	CGCTGTGGAGCTGAGGGGGGACG	-
II-m0183	chr14:10081540:10081632:-	-24.09	-	II-m0183-3p	15	-	15	TTTTCTGGTGGAGACTGGCTTTTTGGGCCTCTGAATCTCTGCCTAAGAAATGAATAATACAGGAGGAATAAGAGAACAAGGAGCTCCAGACCT	...(((((.(....).(((((((((...((((..((..((.(((................)))))..)).))))..))))))))))))))...	-	AGGAATAAGAGAACAAGGAG
II-m0188	chr15:93168:93236:+	-18.3	-	II-m0188-3p	18	-	18	TCCATTCTTCCCAGTTCTCTTCTCATGGTTTGCCAAGAAGGAACACTGAAGAGAAAGGCTAGCAGTGTG	.((.(((((..(((((..(((((..(((....))))))))..).))))..))))).))...........	-	GAAGGAACACTGAAGAGAAAGGC
II-m0191	chr15:1426443:1426516:+	-24.9	II-m0191-5p	-	12	12	-	CCAGAGCTCAAAGCTGAGCTGTGGAATACAAAAAGAGTGAATGTCTGTGTGCTCAGCAGCTGCAAGAGCACTGA	.(((.((((...((..((((((.((.((((...(((.......))).)))).)).))))))))..)))).))).	AAGCTGAGCTGTGGAATACA	-
II-m0194	chr15:4613635:4613714:+	-22.9	II-m0194-5p	-	11	11	-	CCCTCTGGCAAACAGGTATTGAAGAGAAAAATGAATTTTGGGAGCAGCGTGATTTATTTACTCGGTGCTTTGCTGGAGAA	..(((..((((...((((((((..(((.((((.(...(((....)))..).)))).)))..))))))))))))..)))..	AACAGGTATTGAAGAGAAAAATG	-
II-m0196	chr15:4669322:4669397:+	-27.7	-	II-m0196-3p	10	-	10	TCAGGCAACTCCTCCTTCAGCACCCTGAACACCCCGAGCACGTGCTGGGCTGCTGCCAGGGGAGGCCGTTGTTTCT	..(((((((.(((((((((((((((....(((.........)))..))).)))))...)))))))..)))))))..	-	TGGGCTGCTGCCAGGGGAGGC
II-m0199	chr15:6293365:6293449:+	-25.2	-	II-m0199-3p	16	-	16	ATGCCAGGGCTTTGCCGTTGCCTGTACTCCCCATGGAATGTTTGCACTCAAATAGGAGCCAGAGAAACGGACACTCCTTAGGCCC	..(((((((...(((((((.((((..((((.....((.((....)).)).....)))).))).).))))).))..)))).)))..	-	TAGGAGCCAGAGAAACGGACACT
II-m0200	chr15:6938414:6938488:+	-43.2	II-m0200-5p	-	11	11	-	CGCCCCGTTCGTGGGGGTGCGTGGAGAGAGGTGAGTGGGGCAAATCGCCTATCGGCCGCCCTCAGCGCGGGGTGG	((((((((.(.((((((((.((.((...((((((..........)))))).)).))))))))))).)))))))).	GTGGGGGTGCGTGGAGAGAGG	-
II-m0213	chr15:12026649:12026733:+	-20.7	-	II-m0213-3p	7	-	7	GAAGGACGAACAGGTTTTCTACATTCAGCACTTGAAGTCTTTGGCGTTTTCAGTGTACTGCCAATGCAGGAGGCCATTGCCCACA	...((.(((...((((((((.(((((((.((((((((.(......).)))))).)).)))..)))).)))))))).))).))...	-	AGTGTACTGCCAATGCAGGAGGCC
II-m0214	chr15:705890:705981:-	-23.7	II-m0214-5p	-	16	16	-	TAAAACCTAAAATGTTGTTATGATGGGATATGTCGTTTCGGTACAAGAATGAAACATTCCATATTTCATCAGTGCAACTTTTTTAAAAACAG	.......(((((.(((((..(((((..(((((..((((((.........))))))....)))))..)))))..)))))..))))).......	AATGTTGTTATGATGGGATATGTC	-
II-m0219	chr15:2739302:2739381:-	-24.2	II-m0219-5p	-	5	5	-	CTCATGGCTGAATGGACAGGGCACTGTGTGCTGAAGGATGAGCTGTCCCAACATGCCCATGTACTGCTCAAGCTGAGGGC	(((.(((((((..((((((((((.(((.((.....((((.....)))))))))))))).))).))..)).))))).))).	AATGGACAGGGCACTGTGTGC	-
II-m0220	chr15:5685739:5685814:-	-30.8	-	II-m0220-3p	15	-	15	TGCAAGGCTGGGCTCCATCCCTGCACCCTGCCCTGCCAGCAGCCATGATGGGAGTGCTGCTGGAGCCCCTTCTGCC	.(((.((..((((((((.(...(((((((..((((....)))....)..))).)))).).))))))))..))))).	-	GATGGGAGTGCTGCTGGAGC
II-m0226	chr15:10089467:10089563:-	-39	II-m0226-5p	-	7	7	-	GAAACCCGCGAGCGGAGCGGAGCGGAGCGGAGCCGGGCAGCGGCACAACGGCGGCACCGCGCCCTCCGGACTCTCCCCGCCTAACTTCCCGGCGTCG	.........((((((((.((.((((.((...((((.((....))....)))).)).)))).)))))))..)))....((((.........))))...	AGCGGAGCGGAGCGGAGCGGA	-
II-m0228	chr16:99410:99493:+	-30.81	II-m0228-5p	-	11	11	-	CCCCTTATCCTTTTGGGGAGAAGAGGGGAAGGAATCTCACTTACCAACTTCCCGACCCCTTAATTCCTCTAAAAGGAAGAGAAA	...(((.(((((((((((((..((((((..((...................))..))))))..)))).))))))))).)))...	TTTTGGGGAGAAGAGGGGAAGG	-
II-m0232	chr16:42014:42113:-	-32.61	II-m0232-5p	-	15	8	-	AGCACTGAGAACCATGGAGCAGCTGGAGTGGCATGCAATGGGATATGGGGAGCAGTGGCTGCCTCTGCTTCCAGCTGCAGGATGGGATGCCCTGGGATTT	....((.((..((((...(((((((((..((((.............(((((((....))).)))))))))))))))))...))))......)).))....	ACCATGGAGCAGCTGGAGTGGCA	-
II-m0233	chr16:275018:275115:-	-42.4	II-m0233-5p	-	8	8	-	CTGACGGGTGGTGCGGTGCAGCCGGCAGGGAGCGCTCCCTGGAAACAAGATGTGTTCCAGCGTGTGTTAACTGGGAGCTACGCTGTGAGCCCAGCAGG	(((..((((..(((((((.(((...(((..(((((.(.((((((((.....)).)))))).).)))))..)))...))).))))))).))))..))).	GTGCGGTGCAGCCGGCAGGGAGC	-
II-m0238	chr16_random:32483:32580:+	-42.4	II-m0238-5p	-	8	8	-	CTGACGGGTGGTGCGGTGCAGCCGGCAGGGAGCGCTCCCTGGAAACAAGATGTGTTCCAGCGTGTGTTAACTGGGAGCTACGCTGTGAGCCCAGCAGG	(((..((((..(((((((.(((...(((..(((((.(.((((((((.....)).)))))).).)))))..)))...))).))))))).))))..))).	GTGCGGTGCAGCCGGCAGGGAGC	-
II-m0242	chr16_random:128503:128577:+	-25.9	-	II-m0242-3p	7	-	7	CGTGGTCACCCCTTTATTACCCCACTCTCTGGCTCTGAGGCAGGTGCAGGAGTGGAGCTGAATGGGGAAAACACC	.(((....((((((((...(.((((((.(((((.(((...))))).))))))))).).)))).))))....))).	-	GCAGGAGTGGAGCTGAATGG
II-m0246	chr17:797253:797332:+	-37.8	II-m0246-5p	-	6	6	-	GCGCTGGAGGTGTGGGCTGGGCGGCTCGGCGGGGATCAGCCGGAAGACGGCGTCGCGGAGCTCAGGTGGGCGCCCGGCGG	.((((((..((((..(((....(((((.((((......((((.....)))).)))).)))))..)))..)))))))))).	TGTGGGCTGGGCGGCTCGGCG	-
II-m0248	chr17:1361718:1361797:+	-34.1	-	II-m0248-3p	6	-	6	GGGCTGCGGGTGCTCCTGAGCGTTTGACCTGGCACGTGGCCCCAGGCCATGCTGGAGGGATGAGGGGATCCCGTGCTGCC	.(((.(((((..(((((...(((((..((.((((..(((((...)))))))))))..))))))))))..)))))...)))	-	TGCTGGAGGGATGAGGGGATC
II-m0249	chr17:1953769:1953853:+	-23.41	-	II-m0249-3p	9	-	9	GCCTTGGTTCATGCGAGGTTTTTCTGACTGGAATATGTGGGTCGTTCTCAGTCTCCCAAGAAGGTCGGTGATGACATCGCCAAGG	.(((((((((((.(((..(((((..(((((((((.........)))).)))))....)))))..))))))).......)))))))	-	TCTCCCAAGAAGGTCGGTGATGAC
II-m0254	chr17:2873182:2873269:+	-24.3	-	II-m0254-3p	17	-	17	GGGAAAGCAGGCTTTCAGTGCTGTCTTTGTTTCATGCGGTGTGTGCTTTGGAAACAGGAAAGAATCGGAGGCTGAAGCAGGCAAAAGA	......((..((((.((((.(((((((((((((..(((.....)))....))))))...))))..)))..))))))))..))......	-	AAAGAATCGGAGGCTGAAGC
II-m0255	chr17:5439349:5439437:+	-33	II-m0255-5p	-	6	6	-	GTGGAGAACTCCTGGGAGGGGATGAAGAGGCTGAGGCGGAAGATAGACTTGAGCTCGGCCGGCAGCCCCTTCGACTCGAAGTACTCAAA	...(((.((((.(.(((((((.((....(((((((.(..(((.....)))..))))))))..)).))))))).)...).))).)))...	CCTGGGAGGGGATGAAGAGGCTG	-
II-m0258	chr17:6028963:6029061:+	-35.3	II-m0258-5p	-	14	14	-	GAGGCATTCAGGGAGAAGAAAATGGGGACTTGAACGAAAACACAAGCTTCACTGTTGTGTTGTTTTGTTTTTCCCTAGATTTGTTATCCCTTGTGTCTA	.((((((..(((((.((.(((.((((((...((((((((((((((.(......)))))))..)))))))).))))))..))).)).))))).)))))).	GGGAGAAGAAAATGGGGACTTGAA	-
II-m0262	chr17:6697029:6697116:+	-34.6	-	II-m0262-3p	9	-	9	CGCGCGATGGCGGCTCCGCGGCGGCCGAGCGGAGGGGGAGTGCGACGCGCCCCGCAGGACGGGCGGCTGGAGGAGATCAATAAGGTGC	.((((..((..((((((.((((.(((...((..(.(((.((((...))))))).)....))))).))))..)))).))..))..))))	-	AGGACGGGCGGCTGGAGGAGATC
II-m0266	chr17:8714789:8714878:+	-20.4	II-m0266-5p	-	13	13	-	TGGTGTGCTGGACTGTGGGGAAGAAGAGAACTATGAGACGTGTAAGGAGTATGGGATCCACTTCTATCCAACTTTTAGGGTAAGTGCCAT	((((.((((.((..((.(((.(((((.((.(((((...(......)...)))))..))..))))).))).))..))..))))...)))).	GACTGTGGGGAAGAAGAGAAC	-
II-m0276	chr17:6353901:6353993:-	-18.5	II-m0276-5p	-	5	5	-	TTAGTACTTTATTTTAAACAGTAGCTTATGAACTCGTGTGCCTGCCACCATGAATGTTTAAAGCTGATTGTTTTGTGTGTCACCAGCTCTGAA	((((..((.(((...((((((((((((.((((((((((((.....)).)))))..)))))))))).)))))))...))).....))..)))).	ATTTTAAACAGTAGCTTATG	-
II-m0277	chr17:6863466:6863543:-	-22.2	II-m0277-5p	-	7	7	-	ACTTCTCGCAGAGAGGAAGGAGTTGGACTGTGGCCCCTCTCCCCTCCACCACCCTTACCCTTCCTGCCTGAGATGTCT	.....((.(((..(((((((.((.((...((((............))))...))..)))))))))..))).)).....	GAGAGGAAGGAGTTGGACTGTGGC	-
II-m0278	chr17:6894831:6894928:-	-36.7	-	II-m0278-3p	10	-	10	GCTATCAAGGTGTTGCTTGCAGTTCCCCTGAAGCAGAGGTTTCTTTGTGCCTTTGCCTTCATCTCTAGTTGGGAACATGGTGCAAGCAGAGAATGGCT	(((((.......(((((((((((((((.((((((((((((........))))))).))))).........))))))....)))))))))...))))).	-	GTTGGGAACATGGTGCAAGCA
II-m0283	chr18:3994567:3994653:+	-28.2	-	II-m0283-3p	5	-	5	TCCTGGGGTATTTCATTCACTGCAGTCCTTCAAAGTAAAAGTTTCCAGAGGAAGGGAAGGAAGAGTGCAATGAAAGCTGCCCCTACA	....(((((((((((((((((....((((((..........(((((...))))).))))))..)))).)))))))..))))))....	-	GAAGGAAGAGTGCAATGAAAGC
II-m0285	chr18:4716840:4716934:+	-28.5	II-m0285-5p	-	5	5	-	ATGGGATGCGAGACTGGAAGGAGGCACTGGACAAAGCTGTACCTATGTACTTGCAAGTCCCCGTGGACCCATCGGTCATGATTATAGAGTCCCGA	.(((((((((.(((((.(((...(((..(((((....))).))..))).))).).))))..))).((((....))))...........)))))).	AGACTGGAAGGAGGCACTGGAC	-
II-m0287	chr18:6432920:6433004:+	-31.7	-	II-m0287-3p	5	-	5	GCTGTGCTGCGTGGCTGTACCCGTGGGCCACTGCAAAGCTGATGGCCGTGTGCTTGGTGTGGTCCTGGGCAGAGCTTTGGCCTGG	.(((.((((...((((.(.((((.(((((((.((.((((..((....))..)))).))))))))))))).).)))).)))).)))	-	TGGTGTGGTCCTGGGCAGAGC
II-m0289	chr18:7867249:7867349:+	-27	II-m0289-5p	-	12	12	-	GCTAACTACATGAACTGAAGAGCAGAGGAGTGGTCGTACAGCTCCAGGTTCTCCAAGGTACTGGGTAATCAGCTCCTCTAAATTTGCAGGGCCCTCAGTAT	....(((....(..(((.(((..(((((((((((..(.(((..((.((....))..))..))).)..)))).)))))))...))).)))..)....)))..	TGAACTGAAGAGCAGAGGAGTGGT	-
II-m0290	chr18:7887520:7887599:+	-30.13	-	II-m0290-3p	10	-	10	TGCTTTTCTGTTATAACCCAGCCTGGTTCTTCCACCCCCAAGGCAGAGTGGAGTGAACTGGGCTGGTTGTTTTCTGTTGC	.((.........((((((.((((..((((((((((((....))....)))))).))))..))))))))))........))	-	GTGGAGTGAACTGGGCTGGTTGT
II-m0291	chr18:9226074:9226157:+	-38.6	II-m0291-5p	-	8	8	-	TTACGTTGCTGGGGCTGATTGCAGAACTGATGGCCTTAGCCAAGCTGTTAAGAGCCATCCTCCGCTCTGGCTCCAGCAGGGCTC	...(.((((((((((((...((.((...((((((((((((......)))))).)))))).)).))..)))))))))))).)...	GGGGCTGATTGCAGAACTGATGGC	-
II-m0293	chr18:9258168:9258245:+	-34.9	II-m0293-5p	-	5	5	-	GCACCGTCTGCGCTGCCGGGGCGGGGGAAGGCGCAGATTGGGCGCAGGGTCAGAGCCGGTGGGGTCGCGCTGCGGTGA	.((((((..((((.(((..(.(((..((..((((.......))))....))....))).)..))).)))).)))))).	CGCTGCCGGGGCGGGGGAAGGCGC	-
II-m0295	chr18:10855187:10855252:+	-24.1	II-m0295-5p	-	14	14	-	TCCTGGAGTCTGGGAACTGGAGACCAGAAGGCGAGCAGCACTGGCACCCGTGTTCCGCACTGGGAT	(((..(.((...((((((((...((((...((.....)).))))...))).))))))).)..))).	TGGGAACTGGAGACCAGAAGGCG	-
II-m0297	chr18:2060588:2060663:-	-36.7	II-m0297-5p	-	12	12	-	CATCCACGTGCAGATGTGCAGGGCTGAGCAGAGCTCCTTGCGGGCGCATGAAGGGCCCTGCTTCTGCATGTCCCCT	.....(((((((((...((((((((...((..((((.....))))...))...)))))))).))))))))).....	CAGATGTGCAGGGCTGAGCAGAGC	-
II-m0298	chr18:2121316:2121396:-	-36.8	-	II-m0298-3p	5	-	5	GGCACTTCCGGGTGGCTGTGATGGCTCCGGACCCCTGGTGAGAGCCGGCTGGGACGGGGGCCGGGCTGGGCTGTGGGGGGC	.((.(((((..(..(((..(.(((((((.(.((((((((....)))))..))).).)))))))..)..)))..))))))))	-	GGGACGGGGGCCGGGCTGGGC
II-m0300	chr18:4152135:4152211:-	-37.1	II-m0300-5p	-	6	6	-	TGCTGCTGCCAGGGCTGGAGCAGGGCAGGGCTTTGCCTGCGTCTTGCTGCAGTGCCGTGCTCTTCCCCTGCACAGGT	..(((.(((.((((..((((((.((((..((...((.........)).))..)))).))))))..))))))))))..	AGGGCTGGAGCAGGGCAGGGC	-
II-m0302	chr18:5028163:5028251:-	-27.6	II-m0302-5p	-	13	13	-	ATGCAGTTTGTCTGATCAGGAGGAAGCTGTGGATACCACAGCACAGTGTGATGAGCCTGTAGCGAGGCCAAGCTCTACTGAAGGAGCAG	.(((((...(.((.((((.(..(..(((((((...))))))).)..).)))).))))))))..........(((((......)))))..	TCTGATCAGGAGGAAGCTGTG	-
II-m0306	chr18:6444754:6444852:-	-18.6	-	II-m0306-3p	7	-	7	AAGGTACAGGTTCACTCATGTTCGAGGAAGATTAGCAGGTACAGAGAAGGGCATTGAGGATGATCAGAGGGTTTGGAACAAGAGGAGACTAGAAGAGTT	........((((..(((.(((((.(((..(((((.((((..(......)..).)))....)))))......))).))))).)))..)))).........	-	AGGGTTTGGAACAAGAGGAGAC
II-m0307	chr18:6801352:6801433:-	-20.9	II-m0307-5p	-	14	14	-	TTTCTTTCTCAGGCAGTTGGAGGTGTAGAATGAACTGTTTTATGTTCCTTCACTTCTGCAGTCAATAGCTTGTGTCAAGCAA	............((((.((((((.(((((((.....)))))))...))))))...))))........(((((...)))))..	AGGCAGTTGGAGGTGTAGAA	-
II-m0309	chr18:7103569:7103645:-	-23.1	II-m0309-5p	-	12	12	-	AGGATCCTTGCAGGCTGTAGAGATGATGGAACGGAGGCGTGGAAGCGGTGCCCCACACACTGCTCTGCGTGGATGGC	...((((.((((((..((((.(.((.(((...((.(.(((....))).).)))))))).)))))))))).))))...	CAGGCTGTAGAGATGATGGAA	-
II-m0310	chr18:7738047:7738128:-	-25.5	-	II-m0310-3p	16	-	16	TGCATTGTGCTGAGCCCTCACCCTCATGTGTATGGGAATGGGCTTTATAGTACGTGAGTGGAGAGAGAAGAAGTCAGGATGT	.(((((.((((...(.(((.((((((((((((((((.......)))))).)))))))).)).))).)....)).)).)))))	-	ACGTGAGTGGAGAGAGAAGAA
II-m0313	chr18:9514417:9514490:-	-18.3	-	II-m0313-3p	8	-	8	CTGCATGGAAGTTTTCAAGTGGTTTTACAAGCGCAGTGATCTGCTGTTGGGAGAGCTGGAGAAGTACCTTGAAA	...((.((.(.(((((....((((((...(((((((....)))).)))...)))))).))))).).)).))...	-	GCTGTTGGGAGAGCTGGAGAAG
II-m0315	chr18:9764792:9764881:-	-33.8	II-m0315-5p	-	5	5	-	GGAAGTCCACGGGGGATGTGACGCCGGCCTTGGAAGGGAAGCGCAAGAGGAAGTCCAGCTCCGCCGGGCTCACCTCTTTCTTGATGGCCA	((..(((...(..(((.(((((.(((((...(((..(((..(....)......)))...))))))))).)))).)))..)..)))..)).	GGGGGATGTGACGCCGGCCTTGG	-
II-m0316	chr18:9856162:9856258:-	-46.7	-	II-m0316-3p	8	-	8	GATGTCCATGGTGCTGGCACATCAGTGCACCCCATCCCTCGCCCCATGGGTGCCCCAGCCCTGGCAGGGAGTGGGGATGGAGGTGGCTGTGGGGATG	...((((...(((....)))..((((.(((((((((((.((((((..(((...))).((....)).))).)))))))))).))))))))...)))).	-	GGGAGTGGGGATGGAGGTGGC
II-m0319	chr18:10747177:10747264:-	-44.7	II-m0319-5p	-	13	13	-	GTGGCAACTGAGGCGGCGCTGGAGGGACGAGCAGGCGACGAGAAGCCTCGGGCGGGGCGGCGGCCCCCAGCGTTGCGCGGTGAGTCCG	(.(((.((((..((((((((((.(((.((.((..((..((((....)))).))...))..)).))))))))))))).))))..)))).	AGGCGGCGCTGGAGGGACGAGCAG	-
II-m0324	chr19:4328041:4328130:+	-20.4	II-m0324-5p	-	5	5	-	ACCTGAATTCATGAGAGGAGGTGGAGGTGGTGGACGTCGAGGTGGGACTAAAATCTGTAAACTCCTTCATTTTGTGTAGTGAAGTGCTTT	.......(((((.(.(.((((((((((.(((..(((...((......))......)))..))))))))))))).).).))))).......	ATGAGAGGAGGTGGAGGTGGTG	-
II-m0325	chr19:4897937:4898010:+	-23	-	II-m0325-3p	10	-	10	CACTGTAACCTGCTTATCTGTACTCAGTCACTTAGGAAGGGGCAGCTGAACAGCGTGGATGGCACGTTGCAGCC	..(((((((.((((.(((((..((((((..(((......)))..)))))...)..))))))))).)))))))..	-	AGCTGAACAGCGTGGATGGCA
II-m0329	chr19:5502612:5502708:+	-21.7	-	II-m0329-3p	6	-	6	CAAATGCCTCAATCCTCACATCATCTTCCTTCTTCCAGGAAACGCACAGAAAAGACAAAAACAGGACAGAAGTGATTGTAAGGGATGCTGGCGGCAG	....((((...(((((.(((..(((...((((((((.(....)...(......).........))).))))).))))))..)))))...))))....	-	AGAAGTGATTGTAAGGGATG
II-m0331	chr19:5750022:5750120:+	-25.8	-	II-m0331-3p	11	-	11	TATGGCAGAGCATTGCACACATCCCCTTGTGAGGCTAACACCTCTCCCTTCTGTCAGGAGCATGTGGTGAAGGAGGATCTGCTGAATGCCCTCTACTGT	..(((.((.(((((.((((.((((((((..((((......))))...((((.....)))).........)))).)))).)).))))))).)))))....	-	TGAAGGAGGATCTGCTGAATGC
II-m0336	chr19:6398155:6398237:+	-24.6	II-m0336-5p	-	13	13	-	ACATCACCACAGGGAAGAGAGGCTCACCTGATCTGCCCCCAGAGGCCTCACAGAGCGCAGCCCTTCCAGCCCTGAGCCTCCCA	.........(((((..(((.(((((.((((....(((......)))....))).).).)))).)))...))))).........	AGGGAAGAGAGGCTCACCTGAT	-
II-m0342	chr19:4255979:4256049:-	-21.6	II-m0342-5p	II-m0342-3p	6	1	5	ATTTCAGGTTTCCTGGGACCTGAGCAGCTGCCAGAATGTTTGAAGGGCTGTGATGTTGTAGTGATTCCTGC	....((((..(((((.(((....((((((..((((...))))...))))))...))).))).))..)))).	TCCTGGGACCTGAGCAGCTGCCAG	TTGAAGGGCTGTGATGTTGTAG
II-m0343	chr19:5180541:5180623:-	-23.7	II-m0343-5p	-	13	13	-	CTGGGGACCCAGAGATGGTTGGATTGGAAGAGACCTCTAAGTACCTCTCATACCAACTACTCCTGCTTTCATCCTTCCTCAGG	(((((((..(((.(((((((((..((..((..((......))..))..))..))))))).)))))..........))))))).	AGAGATGGTTGGATTGGAAGAGA	-
II-m0350	chr19:6432926:6433001:-	-18.9	-	II-m0350-3p	6	-	6	CTGCTGCTATGCTTACAAGAAGGTTCTTCAGTAAAAAAGCTTATTTTGAGGAATTTTTCAGTGGGCTTTCCATTAT	..........((((((..((((((((((((((((......))))..))))))))))))..))))))..........	-	TGAGGAATTTTTCAGTGGGC
II-m0355	chr19:9345391:9345485:-	-25.9	-	II-m0355-3p	13	-	13	GACTTTAATTTTCCCCTTTTATGTGTTGCTTCTTTGTAGAATAAATCTGCTGATCTCTTTATGGAGACGTTGCGTAGAATGGGAAAAAAATCATA	........(((((((.((((((((...((.((((..((((....(((....)))...))))..)))).)).)))))))).)))))))........	-	GGAGACGTTGCGTAGAATGGGAA
II-m0357	chr19:9778007:9778080:-	-34.9	II-m0357-5p	-	6	6	-	AGCGTGAGGTAGGAGGGTTCGCGGTAGGAGCCACGTCGGCTGCGGGACACGGGCCTGGCACCTACCTGGCACTG	((.((.(((((((.(((((((.(...(.((((.....)))).)....).)))))))....))))))).)).)).	AGGAGGGTTCGCGGTAGGAG	-
II-m0361	chr1:544998:545070:+	-32	II-m0361-5p	-	6	6	-	GCAAGTTGTTGTGGGAGGACAGAGAAAGGATTGCCTTCCGTGTTTGCTGTCCCTGGCAGCAGCAGACATTGCA	((((((((((((.((.((((((..((.(((......)))...))..)))))))).)))))))).....)))).	GTGGGAGGACAGAGAAAGGA	-
II-m0362	chr1:3296207:3296279:+	-21.5	II-m0362-5p	-	10	10	-	CAGGCATCCCTGGAGGACAGTAGGCATCTAAATTACATAATGCAATGCCTACAGGTGCTTCTCTTTTTGTCAG	..((((.....((((.((.((((((((....(((....)))...))))))))..)).))))......))))..	TGGAGGACAGTAGGCATCTA	-
II-m0364	chr1:3981898:3981981:+	-32.6	II-m0364-5p	-	8	8	-	CAGGCATGGGAAGCAAGAGCAGGGCTGTAGGACGGGATGGGTTTGCACAGTTTTCTACAGTGGCTGCTGGGCTGCCCCTGCTCC	..((((.(((.(((...(((((.(((((((((.....((........))...)))))))))..)))))..))).))).))))..	AAGCAAGAGCAGGGCTGTAGG	-
II-m0368	chr1:8925992:8926073:+	-23.4	II-m0368-5p	-	7	7	-	TAGTTCTGCGTTGAATGGAGGTGGTGATGCCTGAATTCTTGTTTTCTTTCTTTGTATGGCTGCTTCAGATTCCAGGAACTGT	(((((((.....((((.((((..((.((((..(((............)))...)))).))..))))..))))..))))))).	TTGAATGGAGGTGGTGATGC	-
II-m0370	chr1:27020177:27020268:+	-30	-	II-m0370-3p	6	-	6	TGCTCTGGTGTGAGTTAGCTTCTCATCTGTGCTCCAGCTGTGCAGCTTTGTAGGTGCTGGGAGAGGACAAAGGGAAGAGCTGCAGGAGAGGG	..((((..(((.(((...((((((...(((.((((((((.(((......))).).)))))...)).)))..)))))).))))))..))))..	-	GAGGACAAAGGGAAGAGCTG
II-m0376	chr1:35874744:35874818:+	-27.2	II-m0376-5p	-	10	10	-	ACCTACCTGTGAAGGGGCTTTGGGAAGCAGGAGACACTTAGAGCTCTCCGAGCTGCTCTGCCTTCACAGACCCTT	......((((((..((((...(((.(((.((((((.......).)))))..))).))).))))))))))......	GAAGGGGCTTTGGGAAGCAGGAGA	-
II-m0378	chr1:38461795:38461883:+	-20.5	-	II-m0378-3p	5	-	5	CATAAGGGGTCTTCAGCCTTGACGTTTTGTCTGTTTGTGAAGCTGACTTCAAGCCACTCTCTCAGAAGGCAAAGGAAAGACTTAGTTTG	......(((((((...((((..(.(((((...(...(((..(((.......))))))...).))))).)..)))).)))))))......	-	ACTCTCTCAGAAGGCAAAGGAAAG
II-m0381	chr1:47026538:47026625:+	-28.1	II-m0381-5p	-	5	5	-	AACAGCCACACCTGGGCAGAAGGGAGGGCTACCACGGGAAAAACAAAACAGAACACGTTGCCTACTGGTCTGCCCCTTCCCTGCCGTA	..............(((((..((((((((.((((.(((...(((............))).)))..))))..).))))))))))))...	CCTGGGCAGAAGGGAGGGCTACCA	-
II-m0384	chr1:50438162:50438235:+	-24.4	II-m0384-5p	-	6	6	-	AGGGCAGGCGGGAAGGAGCAAGGTAGAGAGGGGTGATTTTTCTGGTAGCCACTGGTTTGCTTTCCACCTTTCCG	.(((.(((.((((((((((..(((.(..((..(.....)..))..).)))....)))).)))))).))).))).	GGAAGGAGCAAGGTAGAGAGGGG	-
II-m0387	chr1:53231512:53231583:+	-20.1	II-m0387-5p	-	5	5	-	TTAAGTCATGAAGGAATGGAAACTGCAGGGCAAAGAGCTTTTTATCTCTGCATTTCTTTCCTCCAGATGCTA	....(((.((.(((((.(((((.(((((((.((((....))))..))))))))))))))))).)))))....	AAGGAATGGAAACTGCAGGGC	-
II-m0388	chr1:56025587:56025687:+	-34.8	-	II-m0388-3p	17	-	12	GTTGTGCTGAGTGATGCCTTCCCTGTGGGTCTGCTGCTGAATCTTGAGTGGATTTACAGGGGTTTTAGGATGAAGGGAAGGGAACTCGACCAGCTGCTGCA	((.((((((..((((.((((((((....(((((((.((((((((.....)))))..))).)))....))))..)))))))).)..)))..)))).)).)).	-	GGATGAAGGGAAGGGAACTCGACC
II-m0396	chr1:66738469:66738557:+	-24.7	-	II-m0396-3p	17	-	17	AGTAGTTGTTCTGTGTTTTGAATTGAAAAGCTTGCAGTGTTTCCCATCTGATACACTTGGGGAAATATCTGGCAGGCAGTATGTGCTGC	.(((((.((((........))))......((((((.(((((((((....(.....)...)))))))))...)))))).......)))))	-	TTGGGGAAATATCTGGCAGGCAG
II-m0402	chr1:71958152:71958248:+	-23.51	-	II-m0402-3p	9	-	9	ACTAGGCTATCTATACGTGACCTCCTGACCCTTTTCTTCCCCTGACCCCACCCTATTTTCCCACAGAAGGGAGGAAGGCAGAGAGGGAAATAACTGG	.((((....((.......))(((((((.((...(((((((((((...................)))..))))))))))))).)))).......))))	-	AAGGGAGGAAGGCAGAGAGGG
II-m0406	chr1:81086826:81086900:+	-19	-	II-m0406-3p	6	-	6	TGACCAGGCAGCGTGGCTGATCCTGAGAACATAGTTATTTTATTTAGAGACTGAAGTTACTGCTGGGGCTGGTAC	..(((((.((((((((((..((((((....((((.....)))))))).))....)))))).))))...)))))..	-	TAGAGACTGAAGTTACTGCTG
II-m0409	chr1:83324695:83324789:+	-33.5	II-m0409-5p	-	9	9	-	ACACATAGGTACGGGCTGGGAGAGTGTGCTAGGATGGCTGTCTCTACAAGCTCATCATGTTGTACACTCTGCCTTAACCACTTGCCGTTTGCTGC	.((((..((((.(((..((.(((((((((...(((((((.........))).)))).....))))))))).))....)).).))))...)).)).	ACGGGCTGGGAGAGTGTGCT	-
II-m0412	chr1:88871047:88871127:+	-21	-	II-m0412-3p	9	-	9	TTTATTTTTGCAGGTATCTGTGTTTTTGCCAGTTGGTTGAATAACACATCTGCTGGGAACGAGGAGGACTGCTGAAGAGCA	....((((.((((...(((.(((((..(.(((.(((((....))).)).))).)..))))).)))...)))).))))....	-	TCTGCTGGGAACGAGGAGGACTG
II-m0414	chr1:90689069:90689157:+	-28.9	-	II-m0414-3p	16	-	16	AGCCCTGATTACAGACCACTGTGCCCCTAGAGTTGAGCTTTGGCTTCTGTGATGCTTCTGGAGGAGGCATGTTATTTTGACCTTAGGGC	.(((((((...((((..((.((((((((..((..((((..(.((....)).).))))))..))).)))))))...))))...)))))))	-	TTCTGGAGGAGGCATGTTATTTTG
II-m0418	chr1:96339801:96339884:+	-20.5	II-m0418-5p	-	15	15	-	TCATGCAGTGAATATGTTTGTACTGGATCTGTTCTGCCAGTCTCGTTACTGATGGAGTTTTAGATAAACGTAGGGATGTTTGGA	(((.(((.....(((((((((.(((((....((((..((((......))))..)))).))))))))))))))....))).))).	AATATGTTTGTACTGGATCTGTT	-
II-m0419	chr1:98527338:98527422:+	-20	II-m0419-5p	-	9	9	-	AAGAAAATGGAGTATGGGAAATGGGAGTTGTTCATTCCACCTGGACAAGATGGTTTTTCTCCTGTGCCTCATGGATCAAAGCTAA	..((..(((..((((((((...(((((..(((...(((....)))...)))..))))).))))))))..)))...))........	AGTATGGGAAATGGGAGTTGTTCA	-
II-m0420	chr1:99532324:99532413:+	-24.3	-	II-m0420-3p	5	-	5	TGTGCTGAGCTATCAATAGCCACAGCTGCCTGAAAAGCATTGCATTGATTGCAACCATGTTTCTGGAGGCTTTGGTCTGAATCTTGTATG	.((((.(((...(((...((((.((((.((.((((....(((((.....))))).....)))).)).)))).)))).)))..))))))).	-	TGTTTCTGGAGGCTTTGGTCTGA
II-m0421	chr1:108861073:108861159:+	-25.4	-	II-m0421-3p	16	-	8	ACATCCTCTGATGAGCGAGATTCAAGGTCTACCACTGGTGAAGAAGCAGAGGACCATGAGACCTTGGCTGCTGAACGTAGAGATTCT	.....(((((.(.(((.((...((((((((.((.(((.(.....).))).))......)))))))).))))).)...))))).....	-	TGAGACCTTGGCTGCTGAACG
II-m0422	chr1:110095650:110095740:+	-37.76	-	II-m0422-3p	6	-	6	CTGCTGTGTTGGCCTGAGCTGTGTGTTTCTGCCTTTAAGTTAAACCTGCAAAACAGATAGTGAGGCAGGGACACAAGCTCTTTCACAGCTC	..((((((.......(((((.(((((..(((((((..........(((.....))).....)))))))..))))))))))...))))))..	-	TGAGGCAGGGACACAAGCTCT
II-m0423	chr1:110637292:110637377:+	-25.2	II-m0423-5p	-	9	9	-	ACTTCCTTATTGGTTGAAGGTCACAGGAGTAGTGGTTTGCGTTTGATGGAAATAGCTACAACTGTGTCCCTTCCCGCTTTTTACTT	...........((..(((((.(((((..(((((.((((.(((...))).)))).)))))..)))))..)))))))...........	TGGTTGAAGGTCACAGGAGTAG	-
II-m0424	chr1:114266069:114266157:+	-25.4	-	II-m0424-3p	12	-	12	GTAGGAACCACTACCACCAAGCCCTTTGCCTCCAACAGCCCCATGTTGGAAACATCAAGGAGAGAGGGACATGTGTGGATTTGCCCATT	...((...((...((((((.(((((((.(((((((((......)))))))........))..)))))).).)).))))...)).))...	-	GGAGAGAGGGACATGTGTGGA
II-m0425	chr1:115957176:115957273:+	-31.8	-	II-m0425-3p	9	-	9	AGGCGCTTTTATCGCAAGACTTTTTTTTCTTATCAATTCTCTTTCTAGCGTGCAATGATGCGCTTCTCAGAGTTGGAGATGAAAGAGAGAGAAGGCCA	.(((.......((....))((((((((((((.(((.((((..((((((.(((((....)))))..)).))))..)))).)))))))))))))))))).	-	CAGAGTTGGAGATGAAAGAGA
II-m0426	chr1:118610977:118611076:+	-21.1	-	II-m0426-3p	86	-	86	AGTATTAAGTTGAATTTATTATCTATGTTTGTCTTTACTAGGCATCCATTTGTGTCTACATCTAGGGGCTGAACACTGGGCTGTAAAAATTCTTTGTATG	.((((.(((.....(((((..((((((((((((((((.(((((((......)))))))....))))))).))))).))))..)))))....))).)))).	-	GCTGAACACTGGGCTGTAAAAAT
II-m0428	chr1:123459407:123459487:+	-18.3	II-m0428-5p	-	5	5	-	TGGTGCCACAGACAGAACTTGATTTTTGTGACGTTATCGATGACCGCTTACAGTGTTTCTTCTTTTACACTGTGTGTGCCT	.((..((((((..((((...((...(((((((((((....))).)).))))))....))...))))...))))).)..)).	GACAGAACTTGATTTTTGTGACG	-
II-m0430	chr1:127244912:127244974:+	-20.4	II-m0430-5p	-	10	10	-	GACAGTGTCAGGTTGGGAGTTTGACTGGGGCGGTACACCTGTCAAAGCGTAACACACGTGTCC	((((((((...((((.(..((((((.(((........))))))))).).)))))))).)))).	GGTTGGGAGTTTGACTGGGG	-
II-m0432	chr1:132176407:132176492:+	-19.8	-	II-m0432-3p	12	-	12	TAAGCAGGTTAACTATATCCATGTAAATGCCTAAGCCCTTCCTCTTAAAGGCAAAAGCACTGCTGGAATGGGGGAAATATTGCTGA	..(((((.((..((((.((((.(((..(((....(((.((......)).)))....))).)))))))))))..))....)))))..	-	AAGCACTGCTGGAATGGGGGAA
II-m0434	chr1:134526312:134526402:+	-21.1	-	II-m0434-3p	13	-	13	GCAGACTGTTTTTCCCCCATTGCTTTATCCAGTCCTTTTTTAAAGCTATTTCACGTTCACGAGATACTGTAGTGAGGGGTTCACAGAGAAG	.....((((....((((((((((..((((.....(((.....)))........((....)).))))..)))))).))))...)))).....	-	AGATACTGTAGTGAGGGGTT
II-m0436	chr1:136134258:136134341:+	-26.5	II-m0436-5p	-	10	10	-	CTGGGAATAGGGGGTGCTGTAGGCTTTATTTTTTTAGGAGGGCCACTACGATGATCAGAGGGCTGGAGCACCTCTTCTATGAGG	((.(....((((((((((.(((.(((((((.((.(((........))).)).)))..)))).))).))))))))))...).)).	GGGGTGCTGTAGGCTTTATTT	-
II-m0439	chr1:138009398:138009471:+	-20.3	II-m0439-5p	-	7	7	-	GCTGAAATAGGAAGGATGTGGAAGATGTGAAGCTTGTATTGCCTGGCAAATCCCACATATCTTCATGTATCATG	..(((.(((.(((((((((((.(..(((.(.((.......)).).)))..).)))))).))))).))).)))..	GAAGGATGTGGAAGATGTGAAGC	-
II-m0442	chr1:143592641:143592724:+	-23.6	-	II-m0442-3p	15	-	15	TGGGGTACAGCCATGGGGTGTCCTGAGTCAGGATTGCACCTTTAGTTGGCGGGGGGCAATTGTAGACACAGACGATGTATTTAT	..((((((((((....)))(((.((.((((.((((((.(((((.......))))))))))).).))).)))))..)))))))..	-	GGGGGCAATTGTAGACACAGACG
II-m0446	chr1:170799113:170799202:+	-22.2	-	II-m0446-3p	10	-	10	GCTTCTAACAAGAGCATGTTGCTTAGATTTTTTTGAAAACTGCTGTCTGTGAGTTTTTTCAAGGAGAAAGCAGGAGTGGATTGTTGAAAG	.(((.((((((..((.(.((((((...((((((((((((..(((.......))).)))))))))))))))))).)))...)))))).)))	-	AAGGAGAAAGCAGGAGTGGA
II-m0447	chr1:172483325:172483398:+	-35.6	-	II-m0447-3p	7	-	7	CGGCGGGGCGTTGGGTCTGCAGCCTCTGAACCGCGGTCTGGAGCGGGCTTTAGAGGAGGCGGCTCACTCCGGGG	...(((((...((((.((((..(((((((.((((........))))...)))))))..)))))))))))))...	-	CGGGCTTTAGAGGAGGCGGCT
II-m0454	chr1:182865296:182865391:+	-30.8	-	II-m0454-3p	14	-	14	TGAAATGGATGGTACCTGGCAGAACTCGGTTTCTGTTCTGACCTGAAAAATCTGGTCAGTAACATGGAATTTTGGAGGAGGGGTTCGTTTGTTTTT	.((((..(((((.((((..(....(..((((((((((((((((.((....)).)))))).)))).))))))..)...)..)))))))))..)))).	-	TGGAATTTTGGAGGAGGGGTTC
II-m0455	chr1:186905452:186905546:+	-22.26	-	II-m0455-3p	6	-	6	AAAATGTCATAAACCTGAATTGTGCTCCCGGCGTGCATCCTTTGTAGGTAGAAAAAATAACTCATGCAGTCTGGGTGTGTTTAGCGTGATGTTCA	..((((((((....((((((...((.(((((..((((((((....)))...............)))))..))))).)))))))).))))))))..	-	GCAGTCTGGGTGTGTTTAGC
II-m0456	chr1:189255241:189255325:+	-25.7	II-m0456-5p	-	8	8	-	TTGACTGGCCTAAGGGCGATGAGCAGTTTGGATCCCTGCCCGTGGTGCCCTGGTTGTAGCTGCCATTCCTGGAGTAGCTGGAGGT	....(..((((..(((.((((.((((((..((((...(((....).))...))))..)))))))))))))..))..))..)....	TAAGGGCGATGAGCAGTTTGGATC	-
II-m0457	chr1:189308571:189308666:+	-19.61	-	II-m0457-3p	6	-	6	CTCATCAGAACTGAGTTCTCACCCTGTGAATTTTGACCTTTGTTTTTTTTTCATTCCGTAATCAGAAGGAAGCAGGGCTGTGAATGTTCCCTTTTA	.......((((...((((.((((((((...((((((.........................))))))....)))))).)).)))))))).......	-	AAGGAAGCAGGGCTGTGAATG
II-m0458	chr1:189762923:189763016:+	-33.4	-	II-m0458-3p	10	-	10	AGTGTTTGTGAGACGTGTTAGCAATCCTTGTCAAGAAGTAATGGTAATGGCCCATCTTTTGTGGGAAGGATGGCATCAACTCTGCATAGACACA	.((((((((((((.((....((.((((((.((((((((....(((....)))...))))).))).)))))).))....))))).))))))))).	-	TGGGAAGGATGGCATCAACTCTG
II-m0460	chr1:197027163:197027232:+	-18.9	II-m0460-5p	-	9	9	-	CAGATCGGATTGGGTTTGGAGAACTTCAGGCTTTTTTACTGTCTAGGGTACTCCTAACAGATGCACAGAT	......(.(((..(((.((((.(((..((((.........))))..))).)))).))).))).)......	TGGGTTTGGAGAACTTCAGGC	-
II-m0463	chr1:199656391:199656479:+	-43.5	-	II-m0463-3p	7	-	7	AGCTGATCTGTGCCATCCGTGAGAACCACGCAGCCGTTGAGCGCCGCTGCCAACTGCTGCGGGCAGTGCTGGAGCGGCAGAGGGCAGCC	.((((..((.((((.((((((....((.((((((.((((.(((....))))))).))))))))...))).)))..)))).))..)))).	-	GCTGCGGGCAGTGCTGGAGCGGCA
II-m0464	chr1:199658773:199658861:+	-43.5	-	II-m0464-3p	7	-	7	AGCTGATCTGTGCCATCCGTGAGAACCACGCAGCCGTTGAGCGCCGCTGCCAACTGCTGCGGGCAGTGCTGGAGCGGCAGAGGGCAGCC	.((((..((.((((.((((((....((.((((((.((((.(((....))))))).))))))))...))).)))..)))).))..)))).	-	GCTGCGGGCAGTGCTGGAGCGGCA
II-m0468	chr1:13836:13910:-	-34.4	II-m0468-5p	-	10	10	-	GGAGAGGGGCAGAGAAGGGCCGGGCTGAGGGCACAGCGGTGCCGGCGGAGCGCTCTTCTTAGCGAGGACCTCACG	...((((.((.((((((((((...(((..(((((....)))))..))).).))))))))).)).....))))...	AGAGAAGGGCCGGGCTGAGGGCA	-
II-m0473	chr1:3892658:3892758:-	-22.01	-	II-m0473-3p	9	-	9	TCCAACCTGAACTTACCCTGGTACAACTTGAGGCTATTTCCCCTCATCCTGTCACCTTAAAAAATAAAATGTTGTTCCAGGAGTGGTTTTGATTCTCTGCC	......(.(((((.(((((((.(((((.(((((........)))))........................))))).))))).))))))).)..........	-	AATGTTGTTCCAGGAGTGGTTTTG
II-m0474	chr1:7641641:7641738:-	-32.5	-	II-m0474-3p	6	-	6	CCATCCCGGTGTGCCCTTCTGGGAACAACCAGGCAGAAAAAACCTTGCTGAATATTTTGTATAATATGCAAGGCTGGTTTCTGACTGGTTTTTGATGA	...((((((.........))))))..((((((.((((((..(((((((...(((((......))))))))))).)..)))))).))))))........	-	TGCAAGGCTGGTTTCTGACTGG
II-m0476	chr1:13974811:13974886:-	-25.3	II-m0476-5p	-	26	26	-	CAATAGCACGTGGGCAGTGGAGGAGGGTCAGTGCTGTTTCATTTTGCACCCTCAAAGCAAAGGTCCTGTGCATACA	.....(((((.((((..((...(((((((((............))).))))))....))...))))))))).....	TGGGCAGTGGAGGAGGGTCAG	-
II-m0478	chr1:20461721:20461794:-	-21.4	II-m0478-5p	-	5	5	-	AAAATCAGCTATTGGACAAGAGGAGCGTGAATGGTAAAGGCTGTCAGCTCTGCATTGGGCCACAGCCTGAGGAG	....((((((..(((.(((..(((((.(((.((((....))))))))))))...)))..))).)).))))....	ATTGGACAAGAGGAGCGTGAATGG	-
II-m0480	chr1:31448622:31448708:-	-35.6	II-m0480-5p	-	11	11	-	GGGGGAGGGCGGAGGACTGAGGGCAGGGGCCGGCCGGGACCGGGGCGGGGGGCGGCCCACGTAGCTCGCAGCGGGCGGGCCGAGGAG	......((.(.(....(((.((((.(((((((.((....(((...))).)).)))))).)...)))).)))....).).))......	GGAGGACTGAGGGCAGGGGCCGG	-
II-m0481	chr1:32775901:32775972:-	-22.9	II-m0481-5p	-	8	8	-	GAGAGAATGCAACTGAGAAGAATGATGGTGGTCACAGGCCAGCGCATATGCTCAGGGCATGAGGCCTTCTCC	(((((.((((..(((((....(((.((.((((.....)))).)))))...))))).))))......))))).	AACTGAGAAGAATGATGGTGGTC	-
II-m0483	chr1:41440583:41440678:-	-18.9	II-m0483-5p	-	9	9	-	ATAAGCGGAGAACCGAGCGGTTGGAATGGCTGCAGCGTACCGACTTCTGTTACGAGACAGTTAGGCATATTCTCAATGATATTTGGTAAAGTTTGG	.(((((.....((((((..((((((((((((..(((((..((((....))..))..)).))).))).))))).))))....))))))...))))).	AACCGAGCGGTTGGAATGGCT	-
II-m0486	chr1:46505622:46505712:-	-26.9	II-m0486-5p	-	12	12	-	TTTTTGGGTAAAGAGGGCTGGGAGAAGGGCTCATTGTTAGATTTCGACAGGCCCACATGGCAGGCCTGGGCTCCTGCTGTTGGCTTTGTGG	.....((((...((.(((.(((((..(((((...((((.......)))).(((.....))).)))))...)))))))).)).)))).....	AAGAGGGCTGGGAGAAGGGC	-
II-m0489	chr1:51705189:51705270:-	-20.7	-	II-m0489-3p	5	-	5	TAAAAGGTGGATAACTGCTCACTTTGTCCCAGTGTATGGGCACAATGTGTTTGAGGAAGAAAGGGAGCAGGAAGGCTTTGTC	...(((((...(..((((((.((((.(((((((((....))))........)).)))...))))))))))..).)))))...	-	TTGAGGAAGAAAGGGAGCAGGA
II-m0490	chr1:53081135:53081233:-	-31.3	-	II-m0490-3p	10	-	10	AAGAGAGCCTTGTGGCTATGCCGTATCTGCCTTTTTGCCTGCAGGAGCTGCAGATCCGCCTGTCGGATGAGATTGGGAAGCTGCGAAGCTTCATCACCT	..((((((.(((..(((.(.(((.((((..........((((((...)))))).((((.....))))..))))))).))))..))).))))..))....	-	TGAGATTGGGAAGCTGCGAAGC
II-m0491	chr1:53154725:53154812:-	-36.8	II-m0491-5p	-	7	7	-	TAGCAGGCAGAGCTGTTGGTGAGAGGTGGGTAGCGGGAAGGGCTCACTTTGTGCCTCCCCATCTGCTTCAGCTCTGGTTCCTTGGCTT	.((((((((((((((..(((...(((((((..(((.((((......)))).)))...)))))))))).))))))))...)))..))).	AGCTGTTGGTGAGAGGTGGGTAG	-
II-m0493	chr1:55462752:55462833:-	-35.2	II-m0493-5p	-	13	13	-	CAGCTTCTCGGTGGACAGTGATGACGTACGGCAGGCAGCCAGGCTCCTGCTGCCCGGAGTTGACTGTGAACCTCGACAGCTA	.((((((..(((..((((((((..((..(((((((.(((...))))))))))..))..))).)))))..)))..)).)))).	GTGGACAGTGATGACGTACGG	-
II-m0494	chr1:55583093:55583168:-	-24	II-m0494-5p	-	6	6	-	ATGGCATTTTTGGGAGGTGTTTGAGCCGGACCCCAGCAAGTTGTCCATTTTGTTTTGCCTCTCTCCTGGTGCCGTT	((((((((...((((((((..((((..((((...........))))..))))...))))))))....)))))))).	TGGGAGGTGTTTGAGCCGGACC	-
II-m0500	chr1:71606349:71606442:-	-23.1	-	II-m0500-3p	9	-	9	ATTACCCACTGTTGGGTGATGAAACAGCATGCAACCACTTCAAGCCATTTGCTGTTGTTGGTGTTGTAGTTTCTCTAAATGAGCTTGTGGTAAG	.(((((((..(((.(..((.(((((.(((.(((.(((.....(((.....))).....))))))))).)))))))....).))).)).))))).	-	GTGTTGTAGTTTCTCTAAATGAGC
II-m0506	chr1:74368749:74368836:-	-20.7	-	II-m0506-3p	12	-	12	TTGCAGTTGTAATTCTGTCTGTTTGCATGTTATTCTCTAGATTACTACTCAGGAAAGAAGCGAGTCAGGACGAATACGCAAGCTGCTG	..((((((((.((((..(((((((((...((.((((..((.......))..)))).)).))))).))))..))))..)).))))))..	-	AGAAGCGAGTCAGGACGAATACG
II-m0513	chr1:84206389:84206469:-	-37.5	II-m0513-5p	-	6	6	-	GGGAGCAACCGCCTCAGGTAGGAGCAGGGACAGCGCTCAACACGCTGCCGCTTTGCCCATGGCCTGGGGACACCTGCTGCA	.(.((((....((((((((.((.((((((.(((((.......)))))...))))))))...)))))))).....)))).).	GCCTCAGGTAGGAGCAGGGACAGC	-
II-m0518	chr1:90713671:90713750:-	-18.1	-	II-m0518-3p	17	-	17	TCTGTCTGGCCTGTTACTAATCCATTTGCTTGGCTTTTAAAGATACAAAAGGAGTGATGTTAGAGTGATGGTGAGTCAAA	..((.((.(((.((((((....((.(..(((..(((((........))))))))..)))....))))))))).)).))..	-	AGGAGTGATGTTAGAGTGATG
II-m0523	chr1:106489081:106489165:-	-27.3	-	II-m0523-3p	6	-	6	GAGATGAATCCAAGCACTGCCCTGATGCAGCCAGTACGTGCACAACTCTGTGGTGTACCGGCACTTCGGGAGGACTGCTCGTCTG	.((((((......(((.(.((((((....(((.((((((.((((....)))))))))).)))...))))).).).))))))))).	-	GTGTACCGGCACTTCGGGAGGAC
II-m0524	chr1:107920269:107920349:-	-30.9	-	II-m0524-3p	5	-	5	TTTTGTTGTTGGTTTTTTTTTCCTCTCTCTTCCCTCCCTCTTCCCTGGCAGGGAGAAAGTGGAGAAGAGGCTAGCACAGCT	..((((.(((((((((((((.((.((.(((.((((.((........)).))))))).)).)))))))))))))))))))..	-	AGGGAGAAAGTGGAGAAGAGGC
II-m0526	chr1:109366887:109366981:-	-23.3	-	II-m0526-3p	34	-	34	CAGTATGATCTTCCCAGTTTATTACCCTAATATCTGCCTAGTAAAGGTGGACACTGGAAACCATGGATGGAAGACTTGGGATGGCTGCAGTGCAT	..((((..((.(((((((((.(((.((.....((..(((.....)))..))....(....)...)).))).)))).))))).)).....))))..	-	TGGATGGAAGACTTGGGATGGC
II-m0529	chr1:115613983:115614076:-	-19.02	-	II-m0529-3p	5	-	5	GCAGTATGGAGTGCAGCTTTTTTCATTGGAATTCTGGAGGTGTTTTGCTCTTACTTACAATTGGAAAAATGAGTAGAGAGGACTTAATAGCTGA	.((((...((((.(..((((.((((((....(((..(..(((.............)))..)..))).)))))).))))..)))))....)))).	-	TGGAAAAATGAGTAGAGAGGACT
II-m0531	chr1:124883059:124883154:-	-26	-	II-m0531-3p	11	-	11	GGATACAACCAGTACGTCTGTTCTTTATATGAGCAGTATCTGAGCTTCTTTATTCTTTTAAATGAAAAAAAGGAGGCAGACACTGCAGGTTATATC	.((((.((((....(((.((.....)).))).(((((.((((..(((((((.(((........)))..))))))).)))).))))).)))).))))	-	GAAAAAAAGGAGGCAGACACTGC
II-m0532	chr1:127528479:127528569:-	-23.4	-	II-m0532-3p	5	-	5	TAAGTGGAGCTCTGGTATTCTAGTGCATTCTTTTACCTCTGCTTCTGTTGCGTTGCAAGCTGTGCTAGAGAAGACGTAGGAAATTCATTTT	.(((((((((.((((....)))).)).........(((.(((((((.(.(((..(....)..))).).))))).)).)))...))))))).	-	GTGCTAGAGAAGACGTAGGA
II-m0533	chr1:127530671:127530761:-	-23.4	-	II-m0533-3p	5	-	5	TAAGTGGAGCTCTGGTATTCTAGTGCATTCTTTTACCTCTGCTTCTGTTGCGTTGCAAGCTGTGCTAGAGAAGACGTAGGAAATTCATTTT	.(((((((((.((((....)))).)).........(((.(((((((.(.(((..(....)..))).).))))).)).)))...))))))).	-	GTGCTAGAGAAGACGTAGGA
II-m0535	chr1:135801688:135801768:-	-44.4	-	II-m0535-3p	8	-	8	CCTGGCGGCCACAACGGCACCTCCGGGCGCCGCGGGCTGAAGGCGGCCCTCGGCCCTGGGAGTGTCGTTCTTTTTCCCTCT	...((.((....((((((((..(((((.((((.((((((....)))))).)))))))))..)))))))).....))))...	-	TCGGCCCTGGGAGTGTCGTTCT
II-m0537	chr1:140624015:140624107:-	-21.1	-	II-m0537-3p	10	-	10	ACAGAAGAAAGCAGTGCCGCAAATTAAGAGCCCAGCCCCTCCTGTCCCTGCTTCTGGCACCTTCCTCTCTTGCCTGCCCTGCCCTCTCTTTTG	.(((((((..((((.((.((((....((((..(((......)))....(((.....))).....)))).))))..)).))))....)))))))	-	TTCCTCTCTTGCCTGCCCTGCC
II-m0540	chr1:148293774:148293848:-	-27.8	II-m0540-5p	-	8	8	-	GTTGGGACAAAGGGACTGGAGGCATGGAGACAGCAGCTTTGGTGTTCTGATTCTGCCCTGGTTCTGATTCTGACT	((..(((....(((((..(.((((.(((..(((.(((......)))))).))))))))..)))))..)))..)).	AGGGACTGGAGGCATGGAGACAGC	-
II-m0545	chr1:170062304:170062391:-	-20.5	-	II-m0545-3p	10	-	10	GGGGACTCTCTGGCCCATATGAGGAATTTATTGGCTCTTTTTCTGTTGTGAACCGTGGGAATCGAGATCAAGGGCATTTCTTGTGCTA	.(((.((....))))).((..(((((((..(((((((..((((..(.(....).)..))))..))).))))..).))))))..))...	-	TGGGAATCGAGATCAAGGGCATT
II-m0548	chr1:176813182:176813266:-	-20.5	-	II-m0548-3p	11	-	11	GTGGGATAGCATTAGAGGACTGTTTGGGACATACAGAGCCAACCTGGTGCAGCCTCATCCATAGTGCCTTTGAGGAGCTTTTTTA	.(((((.(((.((((((((((((.((((.(((.(((.......))))))...)).))...))))).)))))))...))).)))))	-	GCCTCATCCATAGTGCCTTTGAGG
II-m0549	chr1:178934619:178934710:-	-18.91	-	II-m0549-3p	5	-	5	CTTCACCTCCCTTTGTTGCTACATGCTCTCTTTTTAGGTAAGAGCAGCAGAACAAAAAAGAAAAAGAAGCTGTGGAATTGTGGGATTTTTTT	.......((((...(((.(((((.(((.(((((((.........(....)..........))))))))))))))))))...)))).......	-	AAAAAGAAGCTGTGGAATTGTG
II-m0553	chr1:192114780:192114878:-	-26.2	-	II-m0553-3p	14	-	14	CCCGAGCTGCTGCTGAAGGGCCAGGTTTTCAGCAAGTGTAAAGCAATGCTGTTGTATTAAGATGCTCTAGAATGAGGCCTATTTATGCCAGCTACATGC	....(((((..(((((((((((..(((((.((((....(((.(((((...))))).)))...))))..)))))..))))).)))).)))))))......	-	TAGAATGAGGCCTATTTATGCC
II-m0555	chr1:193422173:193422258:-	-18.3	II-m0555-5p	-	6	6	-	ATATAGTGTCTTTGTGGAGGAAGGTGTTTGAAATAGTGTTATGTCTCTCATCTACAGGCACTTTCATGAACATGGAATAATAATAA	.(((.((.(((.(((....(((((((((((...(((((..........)).))))))))))))))....))).)))...)).))).	TTTGTGGAGGAAGGTGTTTGA	-
II-m0556	chr1:193425799:193425884:-	-18.3	II-m0556-5p	-	6	6	-	ATATAGTGTCTTTGTGGAGGAAGGTGTTTGAAATAGTGTTATGTCTCTCATCTACAGGCACTTTCATGAACATGGAATAATAATAA	.(((.((.(((.(((....(((((((((((...(((((..........)).))))))))))))))....))).)))...)).))).	TTTGTGGAGGAAGGTGTTTGA	-
II-m0559	chr1:200944527:200944602:-	-28.9	-	II-m0559-3p	6	-	6	AGCTGGTGGGCTTCCCAGATGCTATGCTGGGCTGTGGGTCCTGGCTTTGGAGCGTGGCAGAGGACGACTCAAAGCA	.(((..(((((.(((....(((((((((((((((.(....)))))))...)))))))))..))).).)))).))).	-	TTGGAGCGTGGCAGAGGACG
II-m0566	chr20:6389724:6389813:+	-20.7	-	II-m0566-3p	29	-	29	ACACAGATTGACGCTTCTGCTCTATCATATTTCAAGGTCCCATCAATGCTGAGTACTAGTCTGAATGCAGAAGCGTTGCAGTATCTCCAA	....((((.(((((((((((....(((.(((....(((....(((....)))..)))))).)))..))))))))))).....))))....	-	GTCTGAATGCAGAAGCGTTGCA
II-m0567	chr20:9593067:9593165:+	-24	-	II-m0567-3p	9	-	9	TTTGGGTGGTGGTTAACATCTTTTCTATGTATTAACATCCCGGCAGCAGTGGAATTGCAAACTAATGGTGGTGGGAATGAATGGGTGCACGTTTCCGAG	.(((((.((((.....)))).......((((((..(((((((.((.((.(((.........))).)).)).)))).)))....))))))....))))).	-	TGGTGGTGGGAATGAATGGGTGCA
II-m0568	chr20:9715096:9715168:+	-28.6	-	II-m0568-3p	11	-	11	GCTGCCGTCCGACCCACCCGCGGCGCAGGTGGAGGTCTCCTTGGAGTGCTGCACGCTGGGCGTCTTCGAGCAG	.((((((...(((...(((((((((((..(.((((...)))).)..))).)).))).))).)))..)).))))	-	TTGGAGTGCTGCACGCTGGGCGT
II-m0569	chr20:9985722:9985802:+	-26.6	-	II-m0569-3p	11	-	11	GCCCTGCTGTTGCCGTATGTACCGTTTCTACCCCTGCAAAACCCATGCAGTGGGAGCGAGACAGACATTTGCTCACGGGAG	..((((.((..((...((((.(.(((((..((((((((.......))))).)))...))))).)))))..)).))))))..	-	TGGGAGCGAGACAGACATTTG
II-m0572	chr20:26298:26391:-	-26.6	II-m0572-5p	-	14	14	-	GTGCAATGAAAGGAGCTGGAGGAGAAGAGGGAGCCATGAGATAAATGTGACTTGACCACTACTCTTCTGTTCCTCACTCCTTAACCTCTTGGGG	.........((((((..((((.(((((((.(((((((.......))).).)))........))))))).))))...))))))..(((....)))	AGGAGCTGGAGGAGAAGAGG	-
II-m0573	chr20:26801:26890:-	-36.2	II-m0573-5p	-	8	8	-	AGTGCCATGTCTCTGAGAAGCTGGAGTGGACATGGGCTGCACTGCGCCCAAGGGTTCTTCTCTGTGGTCTTCCTGAGACATGTGACCACA	.((((((((((((.(.((((((((((.((((.(((((.((...)))))))...))))..))))..)).))))).)))))))).)..))).	CTCTGAGAAGCTGGAGTGGA	-
II-m0574	chr20:528863:528944:-	-29.4	II-m0574-5p	-	5	5	-	CACTTCGGTGTGGTGGGGAGGGCTGGGTTTGACACTAGGAGCCACGTCCCACACTCCTGCTCTCTCCCAGAGCTCTGGATGA	((.(((((.((..((((((((((.((((.((......(((......))))).)).)).)))))).))))..)).))))))).	TGGTGGGGAGGGCTGGGTTTG	-
II-m0575	chr20:699043:699117:-	-19.7	-	II-m0575-3p	9	-	9	AAAAGCAAGTCTCTCTTTGAAGCGCATTCATTTTCTTAGGACAGGCAAGACTGTGGAAGAGAGTGGCATGCTGAG	...((((.(((.((((((....((((.((.((.(((......))).)))).))))..)))))).))).))))...	-	CAAGACTGTGGAAGAGAGTG
II-m0579	chr20:3632984:3633056:-	-19	II-m0579-5p	-	11	11	-	AATAAGGCTACTTGGTTTGGGCTTGTTTGGTGCTGTTTGTGTGCCCCTTGCTACAAATCAGCTTTCCCTTGAA	..(((((....(((((((((((..(...((..(.......)..)).)..))).)))))))).....)))))..	CTTGGTTTGGGCTTGTTTGGTGC	-
II-m0580	chr20:3684324:3684413:-	-18.59	-	II-m0580-3p	12	-	12	ACAGCTGTTCTACAACAAAGAGGAGCAGCATCTCTTGAAGATGGTAAAACATTTGTTTCTTCTGGATTTGCTCTTTCTTTCGATCGCATC	...((.(((....)))..(((((((.((((..(((.(((((................))))).)))..)))).))))))).....))...	-	TCTGGATTTGCTCTTTCTTT
II-m0586	chr20:7924386:7924469:-	-18.2	-	II-m0586-3p	10	-	10	AGCTCTTGTGTCTCAGAGTGTGTTTTCTTTTATCCTCCCTGTTTTTAGTTTGAAGAGAGAGATGCGGAACCTGAGTGAAGAATG	...((((....(((((..(.(((((((((((.((....(((....)))...)).)))))))).))).)..)))))..))))...	-	AGAGAGAGATGCGGAACCTGA
II-m0588	chr20:8768043:8768141:-	-34.8	II-m0588-5p	-	11	11	-	GCACTCGGGGACCATGGGATGCTGCACCGGACGCTGCACCTTGATTTTCCTCTGCACTTTGCAGCTGGTAAGTGCCGACTCTCCGGGCTCCGGGGGGCT	((.(((((((.((.(((((..(.((((...((((((((...((...........))...))))))..))..)))).)..)).))))))))))))..)).	ACCATGGGATGCTGCACCGGACG	-
II-m0590	chr20:9535097:9535194:-	-40.8	II-m0590-5p	-	6	6	-	TCCTGGTGTATCCAGGACTGGGGCAAGCAGGCGTGGTGGGGGCCTTGGGACACGGTTCCCTTTGCAGGGCTGGCCACAGCTTATGGCTTTGCTGGGAA	(((..(((...(((.(((((.(((.(((..(((....(((((((.((...)).)))))))..)))...))).))).))).)).)))...)))..))).	TCCAGGACTGGGGCAAGCAGGC	-
II-m0591	chr20:9979579:9979653:-	-19.17	II-m0591-5p	-	6	6	-	ATGTGTTAAGAGGAAGGGAGCTGAGCAGTGACAATGTTGGGTGACTGTGTTTCCTTTGAGGTTAAGGGTACACAC	.(((((......(((((((((...(((((.((........)).))))))))))))))............))))).	AGGAAGGGAGCTGAGCAGTGAC	-
II-m0597	chr21:2211106:2211189:+	-25	-	II-m0597-3p	5	-	5	TTCCTCGATGTCAGAGCAGACAATGCAGCACAAACATGCACTGAAGGTATATTTCTGACTGGAACTGCTGTGGCACAGTAGGGG	.(((((..(((((.(((((....(.(((((.(((.((((.(....))))).))).)).))).).))))).)))))..).)))).	-	TTCTGACTGGAACTGCTGTGGC
II-m0598	chr21:2250560:2250656:+	-32.9	-	II-m0598-3p	8	-	8	CCTTGACTGATCAAAATGGGAGACCAGGTTGAGATTGTGGCCCTTTTTCACCAGGGGAGGCATGTGTTGTGTGATTGGGCTGAGGATCAGAACAGTG	.....((((.((((..(((....)))..))))((((.((((((....(((((((.(.(....).).))).))))..))))).).))))....)))).	-	TGTGTGATTGGGCTGAGGAT
II-m0602	chr21:3705543:3705638:+	-19.5	II-m0602-5p	-	5	5	-	ATTCCTATATTCTGGGATGCAGAAGGGAAGGTAATATTATTTCCAAACCACTGAGAACTGTGTTTTTCTTTTTTTCTTTTGCTAGTATGTAATAGT	.....(((((.((((.(...(((((((((((.(((((..((..((......))..))..)))))..)))))))))))..).)))).))))).....	TCTGGGATGCAGAAGGGAAGGTA	-
II-m0604	chr21:4785484:4785578:+	-21.8	II-m0604-5p	-	27	27	-	GCCAATTGCATTTGGGTCTGGGATGGGGTTAGGAATGGCTTATTCCAATTGTCAACATGACTTCCAGTCTCCATATCTTCTCCATGGTAAATTTG	.....((((...((((...(((((((((...(((.(((......)))...(((.....))).)))...)))))).)))..))))..)))).....	TTTGGGTCTGGGATGGGGTTAGGA	-
II-m0608	chr21:5721082:5721151:+	-35.7	II-m0608-5p	-	5	5	-	GCTACCAGCTTGGAGAAGGTGGAGGAGCGGCAGTTCCTGCTCTCCTCCGGCCGTCTGCTGCTGCCCGGCA	(((..((((..(.(((.((((((((((.(((((...)))))))))))).))).))).).))))...))).	TGGAGAAGGTGGAGGAGCGG	-
II-m0609	chr21:6832293:6832385:+	-35.2	II-m0609-5p	-	9	9	-	GCCCCTGGACCCGGATGGGAAGAAGCAGTACGATCGGGAGTTCCTGCTGGACTTCCAGTTCATGCCTGCCTGCATCCAGAAGCCAGAAGGGCT	((((((((..(.(((((...((..((((((.((..((((((.((....))))))))...)).)).)))))).))))).)...))))..)))).	CCGGATGGGAAGAAGCAGTACG	-
II-m0612	chr21:1692283:1692379:-	-19.7	-	II-m0612-3p	8	-	8	TATTCAGTCTTCACTTCTTCTATGTTGTCTCTATTTTGGAGCGAGCTGTTATTTTTATTGGCACATGGAGAGCAGAGAAGGTAGGAGAATAGCAAGT	.......(((((...((((((.(((..(((((((.....((....))((((.......))))..)))))))))).))))))..))))).........	-	GAGAGCAGAGAAGGTAGGAG
II-m0616	chr21:4117880:4117979:-	-40.2	-	II-m0616-3p	7	-	7	GGCAAATCCTTTTGCATTCCCAGCGCCAGGGTTGCACTCTGTAAAGGACCGAGGAGGTCTGGTGGTGTGACGGGCTGTGCTGGGGGCCAGAAGTCAGCTG	(((.....((((((..((((((((((..((.((((((.(..(...(((((.....))))).)..).))).))).)))))))))))).))))))...))).	-	TGACGGGCTGTGCTGGGGGCCAG
II-m0617	chr21:4623977:4624058:-	-29.5	-	II-m0617-3p	12	-	12	AGCTGCTGAGGCTTGCAATGATGGTATCACCTAACTCATGTTATTCTGCAGTTGTTGGGGCCAGAGTTGTGACTTACGCAGT	.(((((((((..(..((((..((((....((((((...(((......)))...))))))))))..))))..))))).)))))	-	GTTGTTGGGGCCAGAGTTGTGA
II-m0618	chr21:5582302:5582401:-	-28.8	II-m0618-5p	-	5	5	-	CTCCGATTCATTGGACTGATGTTCAGAAGACAGCAGAAGTTTGTAGCAGCAAGCGGGAGTGCCATTCCATGGATTCTGAGAACAGCCGGTTTTTCAGGTT	..((((...(((((.(((...(((((((..((......((((((....)))))).(((((...))))).))..)))))))..))))))))...)).))..	TTGGACTGATGTTCAGAAGACAGC	-
II-m0621	chr21:5979621:5979709:-	-24.5	-	II-m0621-3p	14	-	14	AAGATCTTCCAAAGCTTGGACTGAGTTCCTGCAGCTTTCCAACATTCTGCAGTGTCTTGCAGAGGCTCTGATTCAAGCTCTCTAGGCAT	..(.(((.....(((((((((.((((..((((((.......((((......)))).))))))..)))).).))))))))....))))..	-	TGCAGAGGCTCTGATTCAAGCT
II-m0622	chr21:6477021:6477104:-	-24.24	-	II-m0622-3p	10	-	10	GCAGGGTAGCTTTCCTGCTGCCAGCCGTGTTTCACCCACAGACATTAGATCGGGCTCTGAAGAGATGGGGGCATTTTGGACCTG	((((((......)))))).(((..((((.((((((((..............)))...)))))..)))).)))............	-	CGGGCTCTGAAGAGATGGGGGCAT
II-m0626	chr22:737378:737473:+	-29.5	-	II-m0626-3p	5	-	5	CAGTGTGATTTTTTCTGCATTTTGGCCTAAAACTGACATTTAGTTCTCCCTTCTTGAAAGTTGGAAGGTGAGAATGCAAGGAAAGCAATCACAACT	...((((((((((((((((((((.((((..((((..((...((......))...))..))))...)))).))))))).))))))..)))))))...	-	GAAGGTGAGAATGCAAGGAAAGC
II-m0629	chr22:443859:443936:-	-36.4	II-m0629-5p	-	13	13	-	CCGCGCTCTCAGAGGGAAGATTGCTGGCTGTGCTGCGTGGGGTTGGGCTGCTCGGCAGCCAGCTCCTCCCTCTCGCTA	..(((.....(((((((.((..(((((((((((.((.(......).)).))...))))))))))).))))))))))..	AGAGGGAAGATTGCTGGCTGTGC	-
II-m0632	chr22:1140952:1141036:-	-21.4	-	II-m0632-3p	9	-	9	TCACGCTTTTGGCAGTGGTGTTAAGAAACAAGGAATGAATCAAGTTATTGTATTTCCTGGATTTTTACTCTGCTATTGTCGTGTG	.(((((....((((((((((.((((((.(.(((((.....(((....)))...))))).).))))))...)))))))))))))))	-	ATTTCCTGGATTTTTACTCTGCTA
II-m0634	chr22:3802626:3802720:-	-23.3	-	II-m0634-3p	12	-	12	CCTACAGAGGAAGGCATGATGTGCTGTTTTCTTGCCCTGCAGGCCCTCAGGGATGAGGCTCCACAAGGACGATGGCAAAGAATGAATGTTGTATG	..(((((....(..(((....(((((((((((((...((..((((.(((....))))))).)))))))).)))))))....)))..).)))))..	-	CACAAGGACGATGGCAAAGAATGA
II-m0635	chr23:880258:880353:+	-27.5	II-m0635-5p	-	11	11	-	GGAAGAGGGAAGTATGTATGTGAGGAGTGTGGAATTCGCTGCAAGAAACCCAGCATGCTGAAGAAACACTTTCGCACGCACACAGACGTCAGGCCA	((..((.(...((.((..((((((.(((((....((((((((..........))).)).)))...)))))))))))..)).))...).))...)).	AGTATGTATGTGAGGAGTGTGGAA	-
II-m0641	chr23:3829592:3829661:+	-26	II-m0641-5p	-	6	6	-	GGCCATCACTGCGGAGGACGTCTGGCTGGAGAAGGTTATCCCCATCACGGAGGGGTTTGCAGTGGAGGAA	..((..(((((((((...(.(((((.(((.((......)).))).).)))).)..)))))))))..))..	GCGGAGGACGTCTGGCTGGAG	-
II-m0650	chr23:2561677:2561757:-	-30.1	II-m0650-5p	-	6	6	-	TTAAATCCACAAGCGGGTCAGGGCTGATGTCTGACAGCAGCACTACGTGGGAAAGCAGCGCTGCTCCGCCTCTGGGTCTGC	....(((((...((((..(((.((((...(((.((...........)).)))...)))).)))..))))...)))))....	AAGCGGGTCAGGGCTGATGTCTG	-
II-m0661	chr24:3229887:3229967:+	-34.3	-	II-m0661-3p	6	-	6	GGGCTGGGGTGCTGTGTGGCTTCAGGGCTCGGTGCCGCTGGATGAGCTGTGGGAGCACGGAGCTTTGAGGCAGGTCTAGTT	.((((((...(((.....((((((((((((.(((((.((((.....))).).).)))).)))))))))))).)))))))))	-	GGGAGCACGGAGCTTTGAGGC
II-m0669	chr24:3528242:3528340:-	-57.5	II-m0669-5p	-	5	5	-	GAAAGCTCTGCTCGAGGGAGGGCTGCAGAAGGCGGATGCCAAAGGGGAACCTTGTAGCCACTTTGCATTCTGCAGCAATCCCTCGGCTGGATGCTTTCA	(((((((((((.(((((((..(((((((((.(((((.((..((((....))))...))...))))).)))))))))..))))))))).))).)))))).	CTCGAGGGAGGGCTGCAGAAGGC	-
II-m0674	chr24:5743297:5743371:-	-25.8	II-m0674-5p	-	7	7	-	CTTTGCTGCCTTTCTGTCCCAGCTGAAGCGGTGCACATGTGCTTGCTTGGAGGCGTGCACACAGATGCAGTGATT	..(..((((...(((((..(((((.((((((.(((....)))))))))...))).))...))))).))))..)..	TTTCTGTCCCAGCTGAAGCGGT	-
II-m0675	chr25:1002502:1002592:+	-33.7	-	II-m0675-3p	12	-	12	AGTCAGCGACCCCCCAGCTCGCCTCTCCTCCTCCCCCCAGGGTGAAGCTCGAGCCCCCTGTGGACAAGGAGGCCGAGCGTGAAGAGCTGCC	..............(((((((((((.((((((...(((((((.(..((....)))))))).))...))))))..))).))...))))))..	-	GTGGACAAGGAGGCCGAGCGTG
II-m0682	chr25:969599:969678:-	-37.7	II-m0682-5p	-	5	5	-	CGTCATCACCTCGCAGAGCGGCAAAGGGCTGATGCACCACCTGGTGAGCGGCGCCGCGCGGCACTGCAGGGAGTTTGGCA	.((((.(.((..((((.((.((...((((((...((((....))))..)))).))..)).)).))))..)).)..)))).	TCGCAGAGCGGCAAAGGGCTGATG	-
II-m0688	chr26:513099:513172:+	-39.7	II-m0688-5p	-	7	7	-	ATGGCGGCGGCCTGTGCGGAGATGGAGCCGGCGGCGGCGCCTCCTTCTTCTCCTCCTGCTCCCGTCGCCGCCTC	..(((((((((..(.((((((..((((..((.(((...))).))..))))..)))).)).)..)))))))))..	CCTGTGCGGAGATGGAGCCGGC	-
II-m0689	chr26:640852:640926:+	-26	II-m0689-5p	-	46	46	-	CCGTCAACCAGACGGACCGGGAGAAGGAGAAGGCCAAGGCCAAGGCCGTAGCGCTGGACTCCGAGTGCGTGACGC	.(((((..((..(((((((((....((....(((....)))....))....).))))..))))..))..))))).	GACGGACCGGGAGAAGGAGAAGGC	-
II-m0690	chr26:1016334:1016413:+	-33.9	II-m0690-5p	-	12	12	-	CCCCAGATCCTGGATGAGGTGGAGAAGAGGCGTCAGATCTCCATGGCAGTGATTTACCCCTTCATGCAGGGCCTGCGGGA	((((((..((((.((((((.((..(((..((((((........)))).))..)))..)))))))).))))..))).))).	TGGATGAGGTGGAGAAGAGGC	-
II-m0696	chr26:3077079:3077178:+	-24.8	-	II-m0696-3p	9	-	9	CACACCTCATCCTCTTGCTTGTCCCTTCTCCAGGTTCCGATGATTCTGGTTGGCAATAAATGTGACCTGGAGGAAGAACGCGTAGTCGGCAAAGAACAGG	.....((...((..((((.(((.(.((((((((((..((...(((((....)).)))...))..)))))))))).).))).))))..))...))......	-	TGGAGGAAGAACGCGTAGTCGGC
II-m0697	chr26:3298531:3298606:+	-25.1	II-m0697-5p	-	14	14	-	GAAGCTCTCGAGCCAGTTGGAGGAGGAGAGGGCACGCCACAAGCAGCTGTCCTCCATGCTTGTTGTAGAGTGCAAG	...((.(((.(((.(((....((((((.((.((.........))..)).))))))..))).)))...))).))...	AGCCAGTTGGAGGAGGAGAGGGC	-
II-m0701	chr26:4404018:4404107:+	-37.5	II-m0701-5p	-	7	7	-	GGGGAGAGGGATTGACCCGACGGCTGCCATGGAGGGCTGTGAGTGACACAAGACTGGCCTCAGGCAGCCGGTGGGACGCGTCGGCTGCAG	..(.((..((..((.((((.((((((((...((((.(((((.....)))).....).)))).)))))))).)))).))..))..)).)..	ATTGACCCGACGGCTGCCATGGA	-
II-m0703	chr26:4960637:4960725:+	-40.2	II-m0703-5p	-	10	10	-	ATGTGGACTCTGGGGGGTTTGGAGCTGGTGTAAGCTGGCAGTGGCCCTGCTGGCATGGGGAAAGCTCTGCTCCCCACCCCAGCACACAG	.((((..((.((((((((..((((((..(.(..((..((((.....))))..))...).)..))))))))))))))....))..)))).	TGGGGGGTTTGGAGCTGGTGT	-
II-m0705	chr26:5041258:5041343:+	-43.2	-	II-m0705-3p	11	-	11	CGTGGTCACATCTCGCTCTGTCCTCTCCCCAGGTCTGTCTGGGAACCCAACTGACCTGGAGAAGAGGAGGCAGGTGTTTGGCCAGA	..(((((((((((.(((...((((((.((((((((.((.(((....))))).))))))).).)))))))))))))))..)))))..	-	TGGAGAAGAGGAGGCAGGTG
II-m0708	chr26:5060598:5060672:+	-29.7	II-m0708-5p	-	6	6	-	TGGGATCTCAGTGGCTGCAGTGCAGGGAAGCTCACATGCATCTGGCTTCCTCCTCGCATGTTTCATTGGGTCCTG	.((((((.((((((..((((((..(((((((.((........)))))))))...))).))).)))))))))))).	GTGGCTGCAGTGCAGGGAAGC	-
II-m0709	chr26:27327:27405:-	-33.73	II-m0709-5p	-	5	5	-	GGTGTGCTGGGAGGGCTGGTGGCTGGGAAGCCATTCCCTACTCTCTCCTTCTCCCTGCTGGCCTTCCTTGCTCTTGCCA	((((.((.((((((((..(..(..((((((.................)))))).)..)..)))))))).))...)))).	GAGGGCTGGTGGCTGGGAAGC	-
II-m0712	chr26:1222546:1222630:-	-54.6	II-m0712-5p	-	19	19	-	GGCCGGGGGCTGGGAGGGGCCGGACGGAGAGCGGGGCCGTCCGGCGCTCACCGCCGCCTCTCCCGCAGCATGAAGAGCCCGGCCG	(((((((.((((((((((((.((.(((.((((...(((....))))))).))))))))))))))..)))........))))))).	TGGGAGGGGCCGGACGGAGAGC	-
II-m0713	chr26:1499434:1499533:-	-40.2	-	II-m0713-3p	7	-	7	CAGCCCGGCAATGCGTCCATCCCCACCCCCACCCCAACCCGGGATCGATGCTCATCAAAACACCCCGAGGGATGGGGAGGAAATGGGCGCTTCTGGCAGC	..(((.((....((((((((..((..(((((.(((....((((...(((....))).......)))).))).))))).))..)))))))).)).)))...	-	AGGGATGGGGAGGAAATGGGCGC
II-m0714	chr26:1570528:1570622:-	-45.8	II-m0714-5p	-	5	5	-	GGGTGGGTGCTGAGCAGGGCTGGGGAAGGATCTCTGTGCCCCAATCTGTGCTTGGAAAACAGTCCTGCTGCCCGGCCTATGGGCGCCCTATCCCT	(((.(((((((.(...((((((((..((((...((((...((((.......))))...))))))))....)))))))).).)))))))...))).	TGAGCAGGGCTGGGGAAGGATC	-
II-m0720	chr27:2328125:2328216:+	-43.9	II-m0720-5p	-	11	9	-	GCACTGGTTCTGGATTGGCCTCAACCGGCGCGACCCTGCAGGGGACCGGAGCTGGCGGTGGAGCGATGGGTTGGGGGTGAGTCCAGCAGTGA	.(((((...(((((((.(((((((((.((((..(((....))).((((.......))))...))).).)))).))))).)))))))))))).	TGGATTGGCCTCAACCGGCGCG	-
II-m0721	chr27:2718789:2718868:+	-23.6	-	II-m0721-3p	8	-	8	CTGGGAGCTTTTCACACGGGTGACAGATCCAACGAATGGTTCTCTTCTGTCTGGGTTGGTACAGTGAGGCAGAGTCCCAA	.(((((.((((((.(((..(((...(((((((((((........))).)).))))))..))).))).)).))))))))).	-	TCTGGGTTGGTACAGTGAGGC
II-m0724	chr27:4644779:4644862:+	-31.6	-	II-m0724-3p	16	-	16	ATACAGCCGGGCTGCTGCTCTACACTAGCTTTGCTGACCGCCTGGGCTCACTGGAGATGGTGCTGAGCGAGGGCCAGGTCAATG	.....(((.((((..(((((..(((((.((((..(((((.....)).)))..)))).)))))..)))))..)))).))).....	-	TGGAGATGGTGCTGAGCGAGGGC
II-m0727	chr27:4342600:4342681:-	-33.5	II-m0727-5p	-	11	11	-	GAGCTGCAGAAAGTGGAGCTCGGAGGGCGGCCCCGACCCCGACACGGTGGAGGCCGTCATCGGCTTTCATGTACACCGGCGC	..((((......(((((((.(((..(((((((((.(((.......))))).))))))).))))).)))))......))))..	AAGTGGAGCTCGGAGGGCGGC	-
II-m0731	chr28:954074:954170:+	-32.5	-	II-m0731-3p	7	-	7	AGCAGAGGAGTGCGGAGCCTGGATCAGGGCCTGCTTCAGCCACGAACCTTAACAGTGGGGATGAACGAAGCGGGCTTTGCAGGAACTCAGGAAGAGA	.(((......))).(((((((...(((((((((((((.....((..(((.......)))..))...)))))))))))))))))..))).........	-	AAGCGGGCTTTGCAGGAACT
II-m0734	chr28:1013118:1013196:+	-41.8	II-m0734-5p	-	7	7	-	TGCTGCTGGCCGGACAGGTGGCCGACGGGCTGTGCACGCCGCTGCTCGGCTACGAGGCTGACCGCTCGGCTGGCTGCGG	.((.((..((((..(.(((((((....(((((.(((......))).)))))....)))).))))..))))..)).))..	CGGACAGGTGGCCGACGGGCTGTG	-
II-m0738	chr28:1780422:1780516:+	-49.67	-	II-m0738-3p	9	-	9	CGGGTTCAGGCGTGTGCTGGAAGCACTGCAGTTGCCCAGCCCTGCTCCCCACTGCCTTGACCCCAAGGAGCAGGGCTGGAGCAGCGCCCTAATCC	.(((((..(((..((((.....))))....((((((((((((((((((..................))))))))))))).))))))))..)))))	-	AAGGAGCAGGGCTGGAGCAGC
II-m0740	chr28:2211730:2211826:+	-44.1	-	II-m0740-3p	5	-	5	GGTGGAGCTGATGCTATCCTGGCCTCCTGCCCTGCTGACAGCATCTCCGCAAGGGGAGAGCGGCCGTGGGGCTGGGAGATGGGGGGCTGTGTTTGAT	.((.((((....(((.(((((..(((((((((..(.(...((.(((((....)))))..))..).)..)))).))))).))))))))...)))).))	-	TGGGGCTGGGAGATGGGGGGC
II-m0743	chr28:4243893:4243962:+	-23.7	II-m0743-5p	-	7	7	-	ACTTCCCACGTGGCTGTGCAGAGGAGGTGGGCTCATGTCTGGGCTCCTGAGCTTGTGTTTTGTGAGTGGC	.....((((.(.((...(((.(((.((.(((((((....)))))))))...))).)))...)).))))).	TGGCTGTGCAGAGGAGGTGGG	-
II-m0745	chr28:4416869:4416959:+	-22.5	II-m0745-5p	-	8	8	-	GATAAGTGCGGAAGAGGCGTTGGCTGTGAAGGAGATAATAACTAATGCACTGAAGGAAGATCCCTGAGAAGCTTGGTTCTTCTGGCTGAGG	....(((.((((((((.((..((((....(((.(((.....((..........))....))))))....)))))).)))))))))))....	GAAGAGGCGTTGGCTGTGAAGGA	-
II-m0747	chr28:823032:823106:-	-26.9	II-m0747-5p	-	9	9	-	AAGAATGTTACAGGAAGGAGGGAGACAGTAAGGAATCTCATCTTTAGGTCTTCCCAGCCGACCTGGAATATCCAC	..(.(((((.((((..((.(((((((..((((((......)))))).)))))))...))..)))).))))).)..	CAGGAAGGAGGGAGACAGTAAGGA	-
II-m0748	chr28:1180232:1180320:-	-27.6	II-m0748-5p	-	9	9	-	AACCCATCCTCAAGTGGATGAGAAGCTGTGACCACATCCTGTACCAGGCCCTGGTGGAGATTCTCATCCCTGATGTGCTGCGACCGGTG	....((((....((.(((((((((.((.(.((((...((((...))))...)))).))).))))))))))))))).((((....)))).	CAAGTGGATGAGAAGCTGTGACC	-
II-m0750	chr28:1355942:1356020:-	-28.9	II-m0750-5p	-	6	6	-	AAGCAGAAGCTGTCAGGGCTGAGGCGTGCTCGGGGTTGCACGATCCCTTATGGGGCGTTGAGGTTGTGCTGGGCTGCAA	..((((...(((.((.((((..(((((.((.((((((....))))))....)).)))))..)))).)).))).))))..	TGTCAGGGCTGAGGCGTGCT	-
II-m0753	chr28:2401625:2401702:-	-20.6	-	II-m0753-3p	16	-	16	CCCGCTGTTTGCAGTTGGTCCCAGAGCACGTTGTCATGACAAAAGAAGAAGTGACGGAGCTGCTGGCCAGATAGTATC	((.((((....)))).))..(((((((...(((((((..(.......)..))))))).))).))))............	-	GAAGTGACGGAGCTGCTGGCC
II-m0757	chr28:3552782:3552869:-	-36.9	II-m0757-5p	-	6	6	-	TGTGAGTGATGGGAATGCGGCCGTCACTGTGAGAGTTCGAAGTGGGCATTGCTCGGAATCACAGCCCGGCTGCCCCCAGCCCCTCTCG	.(.(((.(.((((...(((((((...((((((...(((((.(..(...)..)))))).))))))..))))))).))))..).))).).	GGGAATGCGGCCGTCACTGTGAGA	-
II-m0759	chr28:3662366:3662454:-	-37	-	II-m0759-3p	8	-	8	CGGCGGTGTGGATCTTCCTTCCTCAATGAGGGGCTGCTGCTCGCGGTGCACCTGCAGGATCCGGGCTGCGGGGAGCGGCTGTGCTGTGC	((((..((.(((.......))).))......(((((((.((((((((.(.((....))....).)))))))).)))))))..))))...	-	TCCGGGCTGCGGGGAGCGGC
II-m0760	chr28:3666194:3666280:-	-24.1	II-m0760-5p	-	12	12	-	TAAGTTTGTATGGGTAGAATTGGGGCAGGTGGACGCGGTGGGGTTGTTTTGTCCTGTTGTGGTGCAGTCTACCTCAGTGTTTCTTAA	..........((((....(((((((.(((((.((((((..(((........)))..)))).)).)).))).)))))))....)))).	TGGGTAGAATTGGGGCAGGTG	-
II-m0764	chr2:507611:507701:+	-34.6	II-m0764-5p	-	6	6	-	TCCTTCAGCCCGTGCTTCCTGTGTGTCTGCCTTTCGTGTGCACTCCTTCCTGCTGGCAGGGCGTGCGGGAGCCGTGCTGCGGTGGTGGGAT	((((.((((.((.(((.((((..((((((((........(((........))).)))).))))..))))))))).)))).......)))).	CGTGCTTCCTGTGTGTCTGC	-
II-m0766	chr2:4285005:4285078:+	-36	-	II-m0766-3p	5	-	5	CAGCTGAGAACCGCCCCACACAGCCGCTCCGTCCCCTGCGGACGGACAGGTGGCAGCGCGGGGCTGTCACGCAC	..(((((.(...(((((.(.(.((((((((((((.....)))))))...))))).).).)))))).))).))..	-	CGGACAGGTGGCAGCGCGGGGC
II-m0776	chr2:20934651:20934721:+	-42.1	II-m0776-5p	-	8	8	-	GGGCCGCAAGGAGCTGAGGGAACGGGGGGCGATACCCCCCGGCACCCCTTCGCTCGGGGTGGTACGGCCCC	((((((((..((((.(((((..(((((((.....)))))))....))))).))))....))...)))))).	GAGCTGAGGGAACGGGGGGC	-
II-m0780	chr2:31864482:31864563:+	-22.7	-	II-m0780-3p	12	-	12	CACGTTATCTCCTGACTTCATTTTTCCATGTCTGTTCTTGAAGTGCAGTGCCAGTGGAAAGATGAACTCATGACCAAAAAGG	.........((.(((.(((((((((((((..((((.(.....).)))).....))))))))))))).))).)).........	-	GCCAGTGGAAAGATGAACTCATG
II-m0782	chr2:33425232:33425320:+	-67.3	-	II-m0782-3p	30	-	30	AGGGCAGGGACCTTGCAGCCTTTCCCCAGGCCTTTAGCCAGCTGTGTGCTGGGGCGGCCTGAGGAAGGGCTGCAGGGCAGACCCTGCCC	.((((((((.(((((((((((((((.((((((.....(((((.....)))))...)))))).)))))))))))))))....))))))))	-	CTGAGGAAGGGCTGCAGGGCA
II-m0785	chr2:39290983:39291072:+	-21.6	-	II-m0785-3p	6	-	6	CCACCAGCTCAATAGGTTATGAGGCATCATCAGAAACAGCATTGCCATACATTTGTTTTTGTCTGGACTTGCTTTTCCTTTCCTTGGTGC	.((((((......(((....((((((...(((((...((((.((.....))..))))....)))))...)))))).)))....)))))).	-	TTTTGTCTGGACTTGCTTTTCCTT
II-m0786	chr2:41552505:41552579:+	-18.3	II-m0786-5p	-	5	5	-	TTGACAAAGACAAGGGATTGGGCAAGGTGGACCTCTGTTCTGGTCACTGGAACTTTTTTGTCTATTGGTGGCAAG	(((.(((((((((((((..(..(.((...((((........)))).)).)..))))))))))).)))....))).	CAAGGGATTGGGCAAGGTGGACCT	-
II-m0787	chr2:44403718:44403805:+	-23.3	II-m0787-5p	-	7	7	-	GGATTTCATGGCGTGCATCCTGCAGTAGAAGATTCTGTGTGACGCTGACTTTCAGACAAAAACCTTCCTTGCATGGTGCAGCTCTCCC	(((......(((.((((((.(((((..((((....(((.(((.........))).))).....)))).))))).))))))))).))).	GCGTGCATCCTGCAGTAGAAGATT	-
II-m0788	chr2:46478714:46478806:+	-19.3	-	II-m0788-3p	5	-	5	AATCTGTTTCTCAGTGTTTCTGCCTGCATGAAAAAATACTGTCTAGTTCAGGTCCTGAACAAAGATGCAGACAGTAAATATTTCCAGCATCTT	....((((....((((((((((.((((((((..........))..((((((...))))))....)))))).))).)))))))...))))....	-	AAGATGCAGACAGTAAATATTT
II-m0789	chr2:46675379:46675459:+	-18.9	-	II-m0789-3p	6	-	6	TCAACTTGATCTTCTGGTCCACAATTAAGAAGGCTGCTGTGCATTATGGCTTAGAGTGGACTGTATGGGACATCAGATTAA	.....(((((.(((((((((((..(((((...((......)).......))))).)))))))....)))).))))).....	-	GGCTTAGAGTGGACTGTATGGGAC
II-m0790	chr2:47360112:47360212:+	-20.8	-	II-m0790-3p	6	-	6	TTTATGTATATTTGCTGTTCGTTTATTAGGGTGGGGAGATCCTGCTTCCTTTTACGTTGCTGTGATTTTTCTTTTGAATGGACTGATGATGTCACTGTTCT	....((.(((((....(((((((((..((((.((((((......)))))).(((((....)))))...))))..)))))))))....))))))).......	-	TTTCTTTTGAATGGACTGATGATG
II-m0792	chr2:50062484:50062556:+	-18	II-m0792-5p	-	17	17	-	ACATCTGCAGTGAGAGGGCGAGGCAGAGGATTACCATTTTGAGTATCTGTTTTTCCTCAGGCACATTGTTTTT	.........(((.(((((.((((((((...(((......)))...)))))))))))))...))).........	TGAGAGGGCGAGGCAGAGGATT	-
II-m0793	chr2:60705489:60705566:+	-22.1	II-m0793-5p	-	5	5	-	TTGTGAAGCAAACTGGGAATGGAGGAGTAGGCATGAGCATATAAAGTCAAGCGTTTCCCCTCTGTGTATGCTTCAGTC	...(((((((.((..(((..((.((((.(.((.(((.(.......)))).)).))))))))))..)).)))))))...	AACTGGGAATGGAGGAGTAGGCAT	-
II-m0796	chr2:62226099:62226176:+	-20.4	-	II-m0796-3p	10	-	10	ATCTGTCACGGCAGGGTTTCTATCCCCACCCTTTACAATGTGTACAAAAAGGGACTGAGATGGAGATAGTTGGAGGAA	.(((.((.((((...((((((((((...((((((((.....)))....)))))...).))))))))).))))))))).	-	AAAAAGGGACTGAGATGGAGATA
II-m0798	chr2:67396102:67396184:+	-18.8	II-m0798-5p	-	11	11	-	TTCAGTGTTTTGGAATTTGGACAGGAGAAGCTTTGATTATATGGTCCTTGGCTCTACCCATGTCAGTCTTTTGAGATGTTACG	...((..(((..(((....(((((((((.(((..((((....))))...)))))).))..))))....)))..)))..))...	TGGAATTTGGACAGGAGAAGC	-
II-m0801	chr2:89385421:89385512:+	-25.2	II-m0801-5p	-	13	13	-	TCAAGCACAGTCCCTTTGTATTCCTGCCAGAACTCTCATGTATGCCTGTGCTTGCTTGGGTAGCTGCATAGGAAATGAAGACTGTTAATGAG	(((...((((((..((..(.((((((.(((....((((.(((.((....)).))).))))...)))..)))))))..))))))))...))).	TCCCTTTGTATTCCTGCCAGAA	-
II-m0808	chr2:111062521:111062612:+	-30.1	II-m0808-5p	-	11	11	-	GGAGATCAGTGAGGTATAAGAAGGAAAGTAGGAACGAGGTAATATCAGAGACTTCCTCCTGATCTTTGTTTTCTTCACCTTCCTGGTTTTCC	(((((((((..((((..((((((((((((((((..(((((..........))))).)))))..)))).))))))).))))..))))))))).	GAGGTATAAGAAGGAAAGTAGG	-
II-m0809	chr2:113104037:113104126:+	-33.1	-	II-m0809-3p	12	-	12	TGTTTTAATGCCTTCTTTTTTGGCTGCTGAAATTCAGGAGGTATGTATTTACACTCTCTGGAGGAGGAGGCAGAGGAGGAGGAGGAGAAT	.(((((....((((((((((((.((.((....(((((((((((......))).))).)))))..)).)).))))))))))))...)))))	-	TGGAGGAGGAGGCAGAGGAGGA
II-m0810	chr2:119119011:119119102:+	-20.4	II-m0810-5p	-	7	7	-	TTTATAACAAGTTGCTCGGGAACAGATGGGAAAGTGAAAGCTGTTGCACAGGATCTTTCCAACTCTGAGAATGCTGTGCATAGGGGATGGGT	(((((..(....(((.(((.(.((((..((((((......(((.....)))...))))))...))))....).))).)))...)..))))).	GTTGCTCGGGAACAGATGGGAAAG	-
II-m0816	chr2:127589543:127589637:+	-24.3	-	II-m0816-3p	6	-	6	GAGTTCTTAGCATTTATTGCTCTGAAGCACTGAGGAGCCGGAGGTGAAGTGCATGTGTTTTTAGCAGTGTTAGGAGGAGTAGATCCCATGAAAGC	...(((...(.(((((((.((((..(((((((.(((((((...((.....)).)).)))))...))))))).)))).))))))).)...)))...	-	CAGTGTTAGGAGGAGTAGATC
II-m0822	chr2:145315747:145315844:+	-23.7	-	II-m0822-3p	7	-	7	GTGCTTATTTACCCAGCTAGTGTATGGTGCTCATTCAGCCAAACAGCATCTGAGCTGAAACTGAATCTGCCACATGCCTAACTATGGTTACTCATATC	..........(((.((.(((.(((((..((..((((((.....((((......))))...))))))..))..)))))))).))..)))..........	-	TGCCACATGCCTAACTATGGT
II-m0823	chr2:145510071:145510164:+	-19.4	-	II-m0823-3p	5	-	5	AGCATCCCTGTCAGTGCATTTTACTACCTGCTGCTATGTGTGATGCTAATTTATTAGTAATGAAGGAATGGAGGAGGCAGTGGTTCAGGCAGCC	.((...(((((((.(((.(((..((((((..(((((.....(((....)))...)))))....)))..)))..)))))).)))..))))..)).	-	TGAAGGAATGGAGGAGGCAGTGGT
II-m0826	chr2:239160:239244:-	-29.6	-	II-m0826-3p	11	-	11	ACATGCTCTGCCCTTCTCACCGCTGCGCTCTCTCCCCCAGGTGGCCGATTTAAGAAGGAGATCGTGGTGGATGGTCAGAGCTACC	....((((((.((.((.((((((....(((..((.....((...)).......))..)))...)))))))).)).))))))....	-	AAGGAGATCGTGGTGGATGGT
II-m0831	chr2:14594293:14594385:-	-18.4	II-m0831-5p	-	8	8	-	TAATCAGATAATCCTTGTAGAAGATGTGCTGGCCAAGCTGTGTAAAACTGTGTATCCCCTAGCTGATCTCTTAGCCAGGCCTTTACCTGAGGG	...((((.(((.(((.(((((.(((..(((((....((.((.....)).)).......)))))..))))))..)).)))...))).))))...	ATCCTTGTAGAAGATGTGCTGGCC	-
II-m0833	chr2:15707298:15707378:-	-18.02	II-m0833-5p	-	8	8	-	CTGTTTCATGATGCAGAATGTGGGCTGAGCACATCTTACTGTTAGTGTTGAGGCTCTTGTTTTATGTAGGTTAGTAGCAGT	(((((......(((((((((.(((((.(((((............)))))..))))).)))))..)))).......))))).	ATGCAGAATGTGGGCTGAGC	-
II-m0835	chr2:17276385:17276467:-	-19.5	II-m0835-5p	-	5	5	-	AATGCAAGCGTGTATGTAGTATTCTGTTGTAGAAACTTAGCCTCGGATTATTTGCCAGCAGGTTCTCTGTGTATGTTTGTGTC	.((((((((((((((..((...(((((((..(((......(....)....)))..)))))))..))..)))))))))))))).	TGTATGTAGTATTCTGTTGTA	-
II-m0837	chr2:19485795:19485894:-	-18.2	-	II-m0837-3p	5	-	5	TGCTGATTCTAAATTACTGTAATATCTGAGACTGTATTTAACTGCCCACTTTTCGCAGATTTTTCAGAGAGGAAGGGAGAAAATGCAAACATGGATTGGT	.((..((((.......((..........))..(((((((..((.((..((((((...((....)).))))))..)).)).))))))).....))))..))	-	AGAGGAAGGGAGAAAATGCAAAC
II-m0839	chr2:24795604:24795685:-	-19.9	-	II-m0839-3p	14	-	14	GTTAGTAAGATAAATCAGGTGACATTCCTCGAGGGCTCAAGAGAAAGCTAGTCCAGAGTATGTAAACTGAGGTCAAAAATGA	........(((...((((...((((..(((..(((((..((......))))))).))).))))...)))).)))........	-	AGTCCAGAGTATGTAAACTGAGG
II-m0840	chr2:28977580:28977651:-	-18	-	II-m0840-3p	8	-	8	AAACCTATTAAGCTGGTGTATGTTTGTCCAGGACTGATTACTTGGGCAGATTCTCTGGGGCTTCAAACTCAC	.........(((((...(...(((((((((((........)))))))))))...)...))))).........	-	TTGGGCAGATTCTCTGGGGCT
II-m0847	chr2:43622561:43622630:-	-19.4	II-m0847-5p	-	14	14	-	GAGGGCAGTCAGCAGATGAGAGGAGGAATGCAGTGGCTGTTCTTGGGCGCTCTGTGGAATTCTGCTTTTT	((((((((((.(((((.(.(...((((((((....)).))))))...).)))))).))...)))))))).	AGCAGATGAGAGGAGGAATG	-
II-m0848	chr2:46001265:46001351:-	-18.4	-	II-m0848-3p	5	-	5	CACATGGCTTAATGGCTCTCCTGGATCTGGTTAAAAGTTTGAAGAAAGCAACCACCAATGTAGAGAAAGATATGGTAAAGTCATGCT	..((((((((.(((.((.(((((.((.((((.....((((.....))))....)))))).))).)).)).)))....))))))))..	-	CCAATGTAGAGAAAGATATGGTA
II-m0853	chr2:54579500:54579595:-	-24.34	-	II-m0853-3p	10	-	10	GGCTGTGCTTCTGCCATTGTCTTCATCATCGTCCTCACTATCTCATTCCTCCTTGTTGCTCAGAGAAGACGAATGCAGACAGATGAGAGGCCTGGT	.((((.((((((..((((((((.(((..((((((((.......((........)).......)))..)))))))).))))).))))))))).))))	-	AGACGAATGCAGACAGATGA
II-m0855	chr2:57615973:57616069:-	-56.7	II-m0855-5p	-	12	12	-	GCTGGAGTGGAAGGTGTCGGTGGGGGCGGCGGTGCAGATCGGGTCGGTCCTGGCGCTCTGCACCCCTCTGCCACCCGCCCCGCGCCCCGCCGCAGCC	((((..((((..(((((.(((((((((((.(((((((((((((.....)))))...))))))))...))))).))))))..)))))))))..)))).	AAGGTGTCGGTGGGGGCGGCG	-
II-m0856	chr2:61366674:61366760:-	-23.5	-	II-m0856-3p	10	-	10	TGGTGCAAATGCAATCACCAGTGTAGGCTGTGAATCGGTACTATGAATCAGGTCTTGAGTGCATTTGACAGCTTCCAGTGTAGTACT	((((((....)).)))).((.((.(((((((.((...(((((..((......))...)))))..)).))))))).)).)).......	-	CTTGAGTGCATTTGACAGCTTCCA
II-m0859	chr2:63856908:63857006:-	-27.8	-	II-m0859-3p	6	-	6	TCCTAATCAATCTGGAACCTTCATTGGCTTAACTTCTGATTCTTGCTTTTGCAGGAGAGAAGCAAAGATTGGGCTGTGATCGGTCAGGGTTTGATGCGG	.((..((((((((.((.((.((((.((((((((((((..(((((((....))))))))))))......)))))))))))..)))).))).)))))..))	-	AGATTGGGCTGTGATCGGTCAGGG
II-m0860	chr2:63912949:63913038:-	-20.66	II-m0860-5p	-	9	9	-	GCACTGAACTCCTCCCTGATACATCTGATTTCCTCTGTGCCTGTCTGCTAAATGGCCCTTTCTTCTCAGAGTAGCAGCTTGGGAAGTGTC	(((((....((((..(((.(((.(((((........(.(((............))).).......)))))))).)))...))))))))).	CCTCCCTGATACATCTGATT	-
II-m0864	chr2:77241114:77241191:-	-26.5	-	II-m0864-3p	15	-	15	GCAAAGGAGACCCTGCTACAGCATCAGCTATAAAAACAGACATTCTTGCAGCATCTGATGCTGGAGGCATCTCTTTTG	.(((((((((...((((.(((((((((((.(((.((......)).))).)))...))))))))..)))))))))))))	-	CAGCATCTGATGCTGGAGGC
II-m0865	chr2:78202660:78202744:-	-18.2	-	II-m0865-3p	7	-	7	TTTCCATTTGTTGTTTTGTTGGCCATTGTTGTCCCACCTTATTTTGGCAACAACATTCAGGTTCTGCAGGAGACTGTGATGATAT	....((((.(((.((((((.((((..((((((.(((........)))..))))))....))))..)))))))))...))))....	-	ATTCAGGTTCTGCAGGAGACT
II-m0868	chr2:87972340:87972422:-	-28.51	-	II-m0868-3p	9	-	9	ATGGCTATTTTCTTTCTTTGCAGGTATCTATGGGGCTGGCTGCCTCATAACAGAAGGATGTCGTGGAGAGGGAGGTATTCTAA	.(((....((((((((((..(.(..(((((((((((.....))))))).......))))..))..))))))))))....))).	-	GAAGGATGTCGTGGAGAGGGA
II-m0869	chr2:88085004:88085100:-	-21	II-m0869-5p	-	11	11	-	CCAAGTTAATGAGGGGAACAGAGACTGACGCAGACAGCAAGCTGACCTGGTGCTCCTGCAGTTCTATTGCCCTGATTTTGTATCAGAGAGACAAGGC	((.....(((.((((.((.((((.((...((((..((((..(......).)))).)))))))))).)).)))).))).(((.((...)).))).)).	GAGGGGAACAGAGACTGACGCAG	-
II-m0870	chr2:90876100:90876184:-	-29.1	II-m0870-5p	-	5	5	-	AGCCTCCTGGTGGGTGCTGTAGGGTTTGGGCACTCTGTTGCTTGTCTTTTGCCTTCTCTCCTGCACCCCCCAGCCATCAGAGAAA	...(((((((.((((((.(.((((...(((((....(........)...))))).)))).).)))))).))))......)))...	TGGGTGCTGTAGGGTTTGGGC	-
II-m0878	chr2:105360072:105360170:-	-32	-	II-m0878-3p	5	-	5	ACAGCTGTAGGGACACCAGACTATATCTCTCCTGAAGTATTGAAATCCCAGGGTGGTGATGGTTACTATGGACGAGAATGTGACTGGTGGTCAGTTGGA	.((((((......((((((..(((((((((((...((((.....(((((.....)).)))...))))..))).))).))))).))))))..))))))..	-	ATGGACGAGAATGTGACTGGTG
II-m0881	chr2:107243844:107243928:-	-21.1	II-m0881-5p	-	10	10	-	GTATAGTTCAAGGAGATTTGAGGGCTGAGGAGAATGGTAATATGCTAAGGAACTTGGCTTTGCTAGGTCATCTTTCTGACTGTCT	..((((((.((((((((((((((((..((.....((((.....)))).....))..)))))..)))))).)))))..))))))..	AGGAGATTTGAGGGCTGAGGAGA	-
II-m0882	chr2:109248465:109248545:-	-18.8	II-m0882-5p	-	7	7	-	TCAGTGAGCCTCTGGAAGACTGTAGGATCCTGCTCTACAAAATCCAAGTAAAGAAGCTATAGACTTGTTGTGGCATGCTGC	.(((((.(((.(.(.(((.((((((..((.((((............))))..))..)))))).))).).).))).))))).	TCTGGAAGACTGTAGGATCCTG	-
II-m0886	chr2:128394280:128394368:-	-18.5	-	II-m0886-3p	13	-	13	TCAGAATGATGCGAGGTTTATATTACCAGTTGCAAAGGTGGAGGAAGCCATGTGCTATAGGAGTAGGAGATTTGATGCAGCCATTACAG	....((((.((((((((((.((((.((.((.(((...((((......)))).))).)).))))))..))))))..))))..))))....	-	TAGGAGTAGGAGATTTGATGCA
II-m0890	chr2:134488595:134488682:-	-27.5	II-m0890-5p	-	9	9	-	CAATGGCAAAAGACTGTATGGGTGGGATACGAGACCCTGACTGGCTTGATCTTCCACCTATCAGTAGTCTTGGAATGGGTGTTCATTC	.........(((((((.((((((((((..((((.((......))))))...))))))))))...))))))).((((((....))))))	AGACTGTATGGGTGGGATAC	-
II-m0898	chr2:145392368:145392436:-	-22.2	II-m0898-5p	-	18	18	-	CTCCTCCTCGAAGTAGAAGTAGGGCTGCACCGAGTCGTAGTCGTAATCGTAGTTCTTGCTGGGGAGGCT	..(((((((..(((((((.((.(..(((..(........)..)))..).)).))).)))))))))))..	AAGTAGAAGTAGGGCTGCACC	-
II-m0900	chr2:154796043:154796135:-	-20.46	II-m0900-5p	-	5	5	-	ATAGAATTCAGAGGCTGCAGGTAGAAGAGTTCAAAAAGATTAACTTAAAACAACTGAAGGGGCTGTCCTCTGCTTTGAGCTCCTGGTGTTTGC	.((((..((((..(((..((((((((.(((((....((...............))....))))).)..)))))))..)))..))))..)))).	GAGGCTGCAGGTAGAAGAGT	-
II-m0901	chr3:12839:12912:+	-39	-	II-m0901-3p	6	-	6	AGGCGGTGCGGGGCCGTAGTCGGCGCGGCAGGCCGGGCGGTGCGGGCCGGGCTGGTTGACGGCAGGCAGCGTGC	..(((.(((...((((((..((((.((((..(((....)))....)))).))))..).)))))..))).)))..	-	CGGGCCGGGCTGGTTGACGGCA
II-m0902	chr3:2167857:2167930:+	-22.1	II-m0902-5p	-	10	10	-	GTTTATTACTTGGGCTGCATTCTTCTGGGAGATGTTTAGAAGTCCAGGAGAGGACTCCTGCCCATGTTGTGCTG	...(((.((.(((((.(..((((((((((...(.......).))))))))))..)....))))).)).)))...	TGGGCTGCATTCTTCTGGGAGA	-
II-m0903	chr3:2476538:2476634:+	-24.9	II-m0903-5p	-	7	7	-	GTGATTGTACATGGTGGTAGAAATAGTTTGTCAGATTTCTAGCAGTGTGACTAGGTGGAGTTTTCATGGTACCTTTTCTTTCCGTCTGTGCAGCATG	(((.(((((((.(..((.(((((..(((..(.(((.(((((.(((.....)).).))))).))).)..).))..)))))..))..))))))))))).	ATGGTGGTAGAAATAGTTTGTCAG	-
II-m0908	chr3:9724299:9724382:+	-27	-	II-m0908-3p	6	-	6	CACCAAATGCCCTTTAGATGCCCCACCTCTTCAGAGACCTCTGTGCTTTAGGAAGAGGTGTTGGGTAGGAGGTAACATTGCACA	.....((((.((((....((((((((((((((..(((.(.....).)))..)))))))))..))))).))))...)))).....	-	GAAGAGGTGTTGGGTAGGAGGTA
II-m0909	chr3:11267718:11267794:+	-22.4	II-m0909-5p	-	9	9	-	CCTGCCTTTAAAAGATCTGTTCTCATTCTGTGGGAGTACAGGCTTTCCACTGAGGTCAGTGTATTTAGAGAGACAGT	.(((((((((((....(((..((((....((((((((....)).))))))))))..)))....))))))).).))).	AAAGATCTGTTCTCATTCTGTGGG	-
II-m0916	chr3:30655727:30655807:+	-19.2	II-m0916-5p	-	14	14	-	TCTTCTGAGGCATCACAGAACTGTAGCAGAGGCAAGACACAGTAAGATCCTCCTAGAGTGACTCTGTACCAGACAGGAGGA	(((((((.((....((((((((.(((..((((....((...)).....))))))).)))...))))).))...))))))).	CATCACAGAACTGTAGCAGAGGC	-
II-m0919	chr3:31511333:31511425:+	-24.3	-	II-m0919-3p	17	-	17	TTTTTGCGGATCACCTTGAGGATTTTGCTCTGCTGCAACATCTCACGAGATATGTTCAGAGGTAGATCTTCTGAATCCACAACACCTCGGATG	...(((.((((((....((((((((..(((((..(((..((((....)))).))).)))))..)))))))))).)))).)))...........	-	GGTAGATCTTCTGAATCCACAAC
II-m0921	chr3:32051359:32051449:+	-18.7	-	II-m0921-3p	9	-	9	TCCCCACGTTGTACTTCTTACCTCATCATCAAGTTAGCATGTCTAGTTAAAAGGATTCCAGATGAAGAACAGATGGCACGAACAGTGGATG	...((((.((((.(((((..(.((((((((...(((((.......)))))...)))....))))).)...))).)).))))...))))...	-	GATGAAGAACAGATGGCACGA
II-m0928	chr3:44867155:44867232:+	-22	II-m0928-5p	-	5	5	-	AAAAGTTGACTGGGGTGTCTGGGGCTGAGATGGGCTGTATTTGGCTGACTTGGGTTGGGAGATTAAATAGTGACAGAT	....(((.((((.(((.(((.((.(..((.(.((((......)))).)))..).)).))).)))...)))))))....	TGGGGTGTCTGGGGCTGAGATGGG	-
II-m0933	chr3:53252839:53252914:+	-23.6	II-m0933-5p	-	7	7	-	TCTCATATTTGAGGATTTGGGGGCTGAAACAGAAATGTGTATTTTGCCTGCTCTGCCCCTCTCTCCTCCCAGAGAA	((((......(((((...((((((.((..(((.((........))..))).)).))))))...)))))...)))).	GAGGATTTGGGGGCTGAAACAGAA	-
II-m0934	chr3:53930232:53930323:+	-30.6	II-m0934-5p	-	7	7	-	CTACTTTGCGGAGGAATAGTAGGGAGGCAGCGCTGAAAATGGCCCAGTTGGTGGACAGTCAGAGAGCCACCTTGCAGCTTCCCCCAAAAGCC	....((((.((.((((..((((((.(((....((((...((..(((.....))).)).))))...))).))))))...))))))))))....	GAGGAATAGTAGGGAGGCAG	-
II-m0936	chr3:56561626:56561708:+	-20.8	-	II-m0936-3p	6	-	6	AAGTTGTAATTTACCTTCCAGACAGTCATCTTGAAAGAGAAAGTTCTCTCTGTTAATGAAGATAGTACTGTGGTAAAATAATT	.((((((..((((((...(((((.(((.((((((.(((((......))))).)))).)).))).)).))).))))))))))))	-	CTGTTAATGAAGATAGTACTGTGG
II-m0937	chr3:67523425:67523493:+	-26.9	II-m0937-5p	-	11	11	-	TCTCTCTGTTTCTCTCTCTCCTTCTCTCTCTATTTCTTTTGTGGGGAGGAAGGGGGAGTAGCAATTTCC	......((((...(((((.(((((.((((((((.......)))))))))))))))))).))))......	TCTCTCTCTCCTTCTCTCTCT	-
II-m0939	chr3:68787537:68787623:+	-18.2	II-m0939-5p	-	7	7	-	TGTAAGTGATGTTGTATCAGTGAAGGAAAGCTGCTATACACAAGGTAATGCTTGTAGTAATATTCCTGATAAGGATAGTGCTTTACC	.....((((.((..((((..((.(((((.(.(((((((..((......))..))))))).).)))))..))..))))..)).)))).	GTTGTATCAGTGAAGGAAAG	-
II-m0940	chr3:69778836:69778904:+	-23.6	-	II-m0940-3p	7	-	7	GCGACCGAGCATTTCTGGTGCTTCTCCTCAGCTGGTAGGAGGATTTGGAGCAGAGGAAAAGTTGGTGAT	...(((.(((.(((((..(((((((((((.........)))))...))))))..))))).))))))...	-	GGAGGATTTGGAGCAGAGGAAA
II-m0941	chr3:78403541:78403626:+	-23.2	-	II-m0941-3p	9	-	9	TGCTAGCAGACTGCAGAAATTACTTTCACTTTTTCCATTGTAGTTTCCTGTAGCCAAAAGGAGGGACTGTTTATGCATTCTGCAGC	.(((.(((((.((((.((((..(((((.(((((....((((((....))))))..))))))))))...)))).)))).))))))))	-	AAAGGAGGGACTGTTTATGC
II-m0943	chr3:84277274:84277373:+	-54.4	-	II-m0943-3p	6	-	6	GCGTTGCCTGGAAGAGGAACTCTTTCCCGCCAGCTGCGCTCGCTTCCGCGTGGGTGCGGGAGGCCCATGGAGGAGACCGCGGCGGGCAGAGGGCAGCGGA	.(((((((((((((((...)))))))..(((.((((((.((.(((((..((((((.(....)))))))))))).)).)))))).)))...))))))))..	-	TGGAGGAGACCGCGGCGGGCAGA
II-m0944	chr3:91004047:91004137:+	-22.7	II-m0944-5p	-	13	13	-	TTAATAGTATTGGAAGGGCTGAGCAGAAAGGATGAGTACAGGAAAGGGGTTCTCTTTGTCTTTTTTCTCTCTTGCTTTGTGATGCTAAAGG	....((((((((..(((((.(((.((((((((..((...((((......)))).))..)))))))))))....))))).))))))))....	TGGAAGGGCTGAGCAGAAAGG	-
II-m0947	chr3:104624255:104624323:+	-21.87	II-m0947-5p	-	5	5	-	GCTTTTTCTTTGGGGACTTTCTTCTTGGAGGAGCTGGCTTGTCCTGGGTGTGTCCCTTGCCCTTCTGCT	((.........((((((...(.(((.(((.(((....))).))).))).).)))))).........)).	TGGGGACTTTCTTCTTGGAGGAG	-
II-m0949	chr3:108456702:108456777:+	-33.1	II-m0949-5p	-	13	13	-	TTGCTACCGTTTGGATTGCAGAGCTGGCAGCACCCAAGCTTGCTGCTGGTCCCTGCAGCAGCACAGACGGGTTTCT	......((((((((.((((((.((..((((((........))))))..))..))))))...).)))))))......	TTGGATTGCAGAGCTGGCAGCA	-
II-m0950	chr3:108723069:108723155:+	-20.25	-	II-m0950-3p	10	-	10	TTAAACAACTTGTTTCTCCATTCTTCATGCTCCTTCCTCCTCCTGTTGTAAATCAAAGGAAGAAGAGTGGGAATCAGTTTTGTTATC	...(((((.(((.(((.(((((((((....(((((....................))))).)))))))))))).)))..)))))...	-	AAGGAAGAAGAGTGGGAATCAG
II-m0951	chr3:108882297:108882366:+	-37.1	-	II-m0951-3p	12	-	12	CCCGCTTCGCCCCGCGCTCCCGTGGCGTGCCGCGCCGCCGGGCATGCTGGGAGTTGTAGTCCGCGAGCGG	.(((((.(((.(..(((((((..((((((((.((....))))))))))))))).))..)...))))))))	-	GGCATGCTGGGAGTTGTAGT
II-m0955	chr3:112349301:112349399:+	-38.14	II-m0955-5p	-	5	5	-	CTTCTGTAGCTGGGAGAGGGATGGCTGAATTGCAGTAACAGGCTACAAGCAGGAGGAAAGCGCTGCGGTTTGGCTGGTCCACTCCTAGATATACACCAG	....((((.(((((((.((..((((..(((((((((.....(((..............))))))))))))..))))..)).)))))))...))))....	TGGGAGAGGGATGGCTGAATTGC	-
II-m0956	chr3:112856089:112856180:+	-26.5	-	II-m0956-3p	12	-	12	TTTCCAAGTCCAGGAGTAGACAGTACCATTACTGCTGTTCTGATGGACAGGAAGAGTTGGGAAAATGGTCTGGAGGCTCCAATGCTTTAAGT	.....((((...(((((...(((.((((((.(.(((.((((........)))).))).)....)))))))))...)))))...)))).....	-	GAAAATGGTCTGGAGGCTCCAA
II-m0958	chr3:113114702:113114798:+	-24.31	II-m0958-5p	-	10	10	-	GTCTGTGAGAGATGGGGCTGAGAAGGGGTGGGTGAGGCACGGACAGAGAACCGCTTCCTCTCTGACATCTTAGATTTTTTATTATTAAATCTACAGC	..((((..((((((...(.((((.(((((((...................))))))).)))).).)))))).(((((.........))))).)))).	GATGGGGCTGAGAAGGGGTG	-
II-m0959	chr3:113607672:113607768:+	-20.8	-	II-m0959-3p	6	-	6	TGGGAACGGTGTTTTTCTGAACGTTTTATCTTTACAGGGTGGTTTTCTTCCTCGATGTGTCGAATGAACAGAGATGGAGAGCCCACGAAATTCCAGC	(((((.....((((....))))................((((..((((((.((..(((.........)))..)).)))))).))))....)))))..	-	ACAGAGATGGAGAGCCCACG
II-m0961	chr3:8707041:8707136:-	-23.3	-	II-m0961-3p	11	-	11	GGGTGTTTGCACTTAGCAGATGTTCTCGACTCTTACGCTTCTTGTATTCAGCATGAAAAAGGACAAGGTGTGATTGAGGAGAACGAAGTTTACAGC	....((((((.....))))))((((((..(((...(((.((((((.(((.....))).....)))))).)))...)))))))))............	-	AGGTGTGATTGAGGAGAACGA
II-m0963	chr3:9753929:9754006:-	-18.4	II-m0963-5p	-	5	5	-	GGAGAGAGCAAGTGGGAGGTGTGAGAGGATGAACAAGGTAGTGATAAATGGTGGATCTTTGGCTTTCTTCTTTGTCCT	(((.((((.....(((((((....((((((..((....((....))....))..)))))).))))))).)))).))).	AGTGGGAGGTGTGAGAGGATGAAC	-
II-m0964	chr3:9768593:9768685:-	-37.8	II-m0964-5p	-	12	12	-	TTGTTTGTTTGTTTTCCTGTGTGGGCTGTGTGTCTTGTATGCTTCTAGGGCTCAACGAAACACACAGCACTTCTGGATAACAGACAAAACAGA	(((((((((((((.(((.(...(((((((((((.((((..(((.....)))...)))).))))))))).)).).))).))))))).)))))).	GTTTTCCTGTGTGGGCTGTGT	-
II-m0970	chr3:17860450:17860517:-	-24.1	II-m0970-5p	-	7	7	-	GGTGTCTGTGTGGAGCAGTGAGGGGTGAGCCACCAGAGGGACATCTCCCATTTATCTCACGCAAACCT	(((...((((((((..((((.((((((..((......))..)))))).))))..)).)))))).))).	TGGAGCAGTGAGGGGTGAGC	-
II-m0971	chr3:17903413:17903488:-	-38.8	II-m0971-5p	-	6	6	-	CCGCGTGGTGACGCTTTGCGTCGGGCAGGAGCTGCTCACGGGAGTGGGCTCACCGTGCCTCGGAGAGCGGCGTGGG	((((((.....((((((.((..(((((((.(..((((((....)))))).).)).))))))).)))))))))))).	ACGCTTTGCGTCGGGCAGGAG	-
II-m0974	chr3:19121598:19121674:-	-37.2	-	II-m0974-3p	8	-	8	TGGCGGCGGTCACGTGATCGCGCAGGGCGCCGCCGCCGCTGAGACCGAGCTGTAGCGCCCGGGCGGGGATCGCTCCT	.((.(((((((......((((.(.((((((..(.((((.......)).)).)..))))))).)))).))))))))).	-	GAGCTGTAGCGCCCGGGCGGG
II-m0978	chr3:30924030:30924130:-	-24.32	-	II-m0978-3p	14	-	14	AGTTTCCAGCTGTACTCTAATAGAGCAGCACATCAAGCAAGGCTGTAAATAAAAGTTATAACCTAATAGGTGAGCTCTGAAGTGGAACGGACAGGAGCTGA	((((((...((((..((((.((((((..(((........(((.(((((.......))))).))).....))).))))))...))))))))...))))))..	-	AGGTGAGCTCTGAAGTGGAACGGA
II-m0980	chr3:31893213:31893306:-	-33.1	II-m0980-5p	-	14	14	-	AGGGCTGGATGGAGGAGGAAAGAAAGGAAAATCTGAAAGCTGCTTGCTGTGGTGTCCTGGGTGTCCTGACTGGGCCAGACCTCCCTCTTGCTCA	.((((.(((.(((((.((..((..((((...((.....((..(.....)..)).....))...))))..))...))...))))).))).)))).	GGAGGAGGAAAGAAAGGAAAATC	-
II-m0983	chr3:39992113:39992194:-	-23.3	II-m0983-5p	-	7	7	-	ACAAAAGCAGTGGGGAGAAGTCGCAGTGTGGATTTGTCATATACCAAAACCCACATTTCTTCTGTATCTCTCCAGCTTCTCA	....((((..((((((((((..(.(((((((.((((........))))..))))))).)..))...))))))))))))....	TGGGGAGAAGTCGCAGTGTGG	-
II-m0989	chr3:47340490:47340576:-	-26.6	-	II-m0989-3p	6	-	6	GGAAATCTATGGAGTCAGCTAGCTTGGCTGTGGCTGGTGGCAGCGGGAGAGCAAGCTGGAGAAGGGTGGGCTGTGTCTGCACGTTTC	.(((((.(..(((..(((((.((((..((.(((((....((..(....).)).))))).))..)))).)))))..)))..).)))))	-	GGAGAAGGGTGGGCTGTGTC
II-m0994	chr3:56508768:56508848:-	-38.1	II-m0994-5p	-	7	7	-	CGCCTTTCACCAGGAGCAGCAGGGAGGGCCTTCGCCTTTCTGGTTTTGGTGTCTGGCTTGCTCTGTAGCTCCTGAAAAGCA	.((.(((((...(((((.((((((..((((..((((...........))))...))))..)))))).)))))))))).)).	CAGGAGCAGCAGGGAGGGCC	-
II-m0996	chr3:56517615:56517685:-	-18.3	II-m0996-5p	-	5	5	-	CTGACCAGTGAAGGGCAGCCAGAGGGAGAGGAAACAACTTGCTTTATTCTCCGGAGCAGAGCATTGTTAGC	(((((.((((....((..((.(((((((((.((.....)).)))).))))).)).))....))))))))).	AAGGGCAGCCAGAGGGAGAGGA	-
II-m0997	chr3:58221184:58221261:-	-43.9	II-m0997-5p	-	12	12	-	CGCCTTAGTGCCGGAGGGGGGAGAGAAGGGGAGGAAAGTGCTGCGCCCCTTCTCTCCTCCACCGCCACCACGTAGGTT	.((((..(((.(((..(((((((((((((((.((......))...))))))))))))))).))).))).....)))).	CCGGAGGGGGGAGAGAAGGGGA	-
II-m0998	chr3:58685460:58685534:-	-23.4	-	II-m0998-3p	7	-	7	TAAGAACTGTCAACTGCCCCTGCTCTTGAAGCAAGGAGTACTAGCAAGTAGGAGTAGACAGTTGGGCCCTTCATC	...(((..((((((((...(((((((((..((.((.....)).))...))))))))).))))).)))..)))...	-	GCAAGTAGGAGTAGACAGTTGG
II-m1000	chr3:66382887:66382950:-	-18.2	-	II-m1000-3p	10	-	10	ATTGAGTACCTGAAAAAGCTTTTACACAATTATGTGGGAAGAGACTGTTTCAGAGGTTTTCAAA	.(((((.((((((((.(((((((.((((....))))..))))).)).))))..)))).))))).	-	TGGGAAGAGACTGTTTCAGA
II-m1002	chr3:66506223:66506315:-	-25.02	-	II-m1002-3p	7	-	7	ATGCCATGGTTCCTTTTGTCAATGCCAACTACGACAGCTATCCCATGCTCTACTTTTCCAAGGGTGATGTGGAGGGTCTGCGTCTCCAGGCAG	.((((.((((.............))))...(((.(((((.(((((((((((.........))))).))).))).)).)))))).....)))).	-	AAGGGTGATGTGGAGGGTCTGCGT
II-m1003	chr3:69551968:69552048:-	-41.4	II-m1003-5p	-	7	7	-	CACACGGTCCGGTGTCGGAGCGCGCACGGGGCGGCAGCCGCACGGCCAGCAGCGCCGCGCCCGACGCACGCCTGCCGGCAC	...........(((((((.(((.((.(((((((((.((.((.......)).))))))).))))..)).)))...)))))))	GGTGTCGGAGCGCGCACGGGGC	-
II-m1004	chr3:69932726:69932808:-	-31.9	-	II-m1004-3p	8	-	8	CCCGAGGCAGCTCTGTGGTTGCTGCCCCAACCTGGGCTTGTCACCATACCCTGAGGATTTGGGCACTGGCAGAGCTCCATGAA	.....((.((((((((.(....(((((.((((((((..((....))..)))..))).)).))))).).)))))))))).....	-	GAGGATTTGGGCACTGGCAGA
II-m1005	chr3:69992146:69992234:-	-20.02	-	II-m1005-3p	5	-	5	AAAGAGAAAAATGCTTGCAATGTACTCTTTAGATAATTGCAGTTTTCTTTAACAGTTGAGATGAGAGCTGCTTGGAGGCTTTTCTAAGA	....((((((..((((.(((.((((((((....((((((.............))))))....))))).)))))).))))))))))....	-	TGAGATGAGAGCTGCTTGGAGGC
II-m1006	chr3:78479777:78479864:-	-21.4	-	II-m1006-3p	10	-	10	GGATGTGCATTTGTTGGGTTTTTTGAAGAAACACTGACTTGTGAGCATCTGGCAGCACAGTGTAGATCAGGGAATGGCATGTAGGTAA	..((.((((..((((..(((((((((....((((((..((((.((...)).))))..))))))...))))))))))))))))).))..	-	AGTGTAGATCAGGGAATGGC
II-m1007	chr3:81812796:81812884:-	-30.3	II-m1007-5p	-	5	5	-	AGGGCTCTCTTGTGAGTGGATGGAGAAATGGGTTATGTTAGGCTGTATGACAAAACGCTGATTTCCTCTTATGCATGCCAAGAAGCCCA	.(((((.(((((.(.(((.((((((((((.(((..(((((.......)))))....))).)))).))).))).))).))))))))))).	TGTGAGTGGATGGAGAAATGGG	-
II-m1013	chr3:98792822:98792897:-	-28	II-m1013-5p	-	12	12	-	TGCGTGTGTGTGTATGTGTGTATGTATGTGTATGTGTGTGTGTGTATATATATATATATATATATATAATTTGTAT	((((((((((((((((((((((((((((..(((......)))..))))))))))))))))))))))))...)))).	TGTATGTGTGTATGTATGTGT	-
II-m1021	chr4:356439:356505:+	-21.7	II-m1021-5p	-	23	23	-	AACTGGACAGATTTGGTATGAGATCAGCTGCGCTGCCCTGCTGCCCGTCTGCTGAGTCTGACCACTC	...(((.((((((..((...((((..((.(((......))).))..))))))..)))))).)))...	ATTTGGTATGAGATCAGCTGCGC	-
II-m1025	chr4:2150422:2150508:+	-34.1	-	II-m1025-3p	6	-	6	CCCGGAGCCTTCCGTTGGCCCCGTGCGCCAGGGAGACGTGCTTTCAGCAGGGGACCACGGTGTCTGGTGGAGATGGCCAGGTATGGT	.(((..((((.(((((..(((((.(((((..((...(.(((.....))).)...))..))))).))).)).)))))..)))).))).	-	ACGGTGTCTGGTGGAGATGGC
II-m1033	chr4:5306524:5306619:+	-35.94	II-m1033-5p	-	8	8	-	AAAAGGCTCTGTTGTGGTCTGAGCAGGGAGGAAACAGGGCAGAGCATGAACTTTCCCATCAAAACACCTCCTCTCAGCCTTGCAGCAGAGAAAGGG	......(((((((((((.(((((..((((((.....(((.((((......))))))).........)))))))))))))..)))))))))......	GTTGTGGTCTGAGCAGGGAGGA	-
II-m1036	chr4:9609727:9609805:+	-30.11	II-m1036-5p	-	6	5	-	GAAACCCTCTTGGTGAGGGCATCAGGCTATGCCCTGAAAGGGGGGCTGGTGGCTGCTGACCAAGTGGATCTGGGGAGTT	....((((((((((.((((((((((.((...(((.....))))).))))).))).)).)))))).......))))....	TGGTGAGGGCATCAGGCTATG	-
II-m1039	chr4:13402736:13402823:+	-22.2	-	II-m1039-3p	17	-	17	GTTCCTCGTTTGCAGCCCTGATCTTAGCTCCTGCATACTAACTAGTACTGTTTTTGTTGTTACAGGGCAGGAAGGGAAAATGACTTCT	.(((((...((.(.((((((....((((....(((((((....)))).)))....))))...)))))).).)))))))..........	-	TTGTTACAGGGCAGGAAGGGAA
II-m1041	chr4:13864179:13864273:+	-47	II-m1041-5p	-	5	5	-	GCGGCAGCTGCGGGGAGAAGCGCGGGGCGGCAGCCCTTCCCAGCGCGGTGTCCCTGCCTTCCCTGCGGGGCTTTCTTGGAAGGGCCGAGGCTGCT	..(((((((((((((((..(((.((((((.(.((........))..).))))))))).)))))))).((.(((((...))))).))..)))))))	CGGGGAGAAGCGCGGGGCGGC	-
II-m1047	chr4:33191418:33191506:+	-22.3	II-m1047-5p	-	8	8	-	ATGTAGTAGAATGGAAAGGGGAAGGGTTATGAAATTTTGAGTTTTCCACTTATTTTTTTCTCAACCTTGCTTCTGGTATTCTAAATGAA	......(((((((...(((((.((((((..((((...(((((.....)))))....))))..)))))).)))))..)))))))......	ATGGAAAGGGGAAGGGTTATG	-
II-m1048	chr4:33944566:33944660:+	-21.2	-	II-m1048-3p	5	-	5	TCTGCAGGTGTGAATGGAAACAAGTGCTCAGGGTCATCCACCATTCTTGAGAAGTATAAAGTCGGAAAGGTGATTGGTGATGGCAATTTTGCTGT	...(((((.(((..((....))..))).....((((((.((((.((((..((.........))...))))....))))))))))...)))))...	-	TCGGAAAGGTGATTGGTGATGGCA
II-m1052	chr4:45242775:45242867:+	-49.8	-	II-m1052-3p	8	-	8	CCGCGACTCATTCCCCCCCGCGCCCCTCGCGTCCGACCCAGCGCCGAGAGCTGCCCGCGGCGGGGGGGAGGAACGGAGGTGGGGCGGGTCGTG	.(((((..........(((((.((((((.(((((..(((..(((((.(.......).)))))..)))..)).))))))).)).))))))))))	-	GCGGGGGGGAGGAACGGAGGTGGG
II-m1053	chr4:46251142:46251224:+	-37.4	II-m1053-5p	-	16	16	-	GAGTGCTGTGGCAGGAGGGGGTGAGGGGAACGCGGGGGTCGCAGCGGCTCAGGGTCCGCTCTGTCCTTCGCGCTGCAACGCCT	..(((.((..((.((((((.(.(((.(((.(.(..((((((...)))))).).)))).)))).))))))..))..)).)))..	GCAGGAGGGGGTGAGGGGAAC	-
II-m1058	chr4:59497702:59497795:+	-41.2	-	II-m1058-3p	10	-	10	CAGCAGGGCAGCCAGCAGCGAGCTTTCAGGTGGCAGCAGGAGGATGAAAACAGAGCTAGTTGCTCCCCGAGGGTGCTGTGGGGCTGTGCCGTAG	..((.(.((((((.(((((..((((((.((..(((((.((....((....))...)).)))))..)).)))))))))))..)))))).).))..	-	TGCTCCCCGAGGGTGCTGTGGGGC
II-m1062	chr4:72054752:72054847:+	-31.8	II-m1062-5p	-	5	5	-	CTCGGTATAACGGGGCTGTATGGAATTTTGTACCTGTTGTATGCTTGTACATGAGCTTTGCGTTATTGGCAGGGATCTATACAGGCACTACTGAGT	(((((((......(.(((((((((.((((((......((((.((((......))))..))))......)))))).))))))))).)..))))))).	CGGGGCTGTATGGAATTTTGTAC	-
II-m1066	chr4:83856098:83856172:+	-19.5	-	II-m1066-3p	5	-	5	AAATTACCCGTATTGTTACTGGGGCACTCTGCTGATCTAAGACCAGGAGAATTTGTAGTGGCAATTGGAAGCCCA	.......(((.((((((((((.((...(((.(((.((...)).))).)))..)).))))))))))))).......	-	AGGAGAATTTGTAGTGGCAAT
II-m1069	chr4:87819589:87819664:+	-20.8	-	II-m1069-3p	14	-	14	GCACTTCGTTTCCTTTCTTTCTTCTGTAACTGAGGTGAGAGTCCTGATGCAGGAGGGATAGAAAGAAATAAGATGG	.(((((.(((((.(((((((((((((((..(.(((.......))).)))))))))))..))))))))))))).)).	-	GATGCAGGAGGGATAGAAAGA
II-m1071	chr4:88864009:88864104:+	-53	-	II-m1071-3p	6	-	6	CGGCAGCGCCCCGCCCGGCCCCGGGCTCCGCCGGTCCGTTTTGCGGCAAGGCGCCGGAGGCGGTGAGGGCGGTGAGGGAAGGCGGGCTGCGCGCAC	..((.((((((((((...(((....(.(((((...(((((((.((((.....)))))))))))....))))).).)))..))))))..))))))..	-	GAGGGCGGTGAGGGAAGGCGGG
II-m1072	chr4:93274735:93274814:+	-21.26	II-m1072-5p	-	6	6	-	TTAACGATTTGTGGGCTGGAGACCTGACAGCTTAACAACCCTAATTGCACTTCAACTATTTTCAGCTCTCAGATCATTTT	.....((((((.((((((((((..(((..((...............))...)))....)))))))))).)))))).....	GTGGGCTGGAGACCTGACAGC	-
II-m1073	chr4:93302535:93302607:+	-24.1	-	II-m1073-3p	9	-	9	GGAGTCGGCCTCTGCCATCATCCCCAGCAGCATGGGTGCGCTCGACATGGAGGATGATTACGACGTTGGCGGC	...((((((.((.(..((((((((((.((((........))).)...))).)))))))..))).))))))...	-	CGACATGGAGGATGATTACGA
II-m1080	chr4:2389872:2389966:-	-32.1	-	II-m1080-3p	9	-	9	TGGGCTTGGGGTCGGTGGTTCCATTGTGCCCTTCTCACCGGAGCAGCCGTCATCGTTGTGCAGAGAAGGGCTGTGGTTGTGGCATTAGGGGCTTC	.((((((..((((.(..(..((((...(((((((((....(.(((((.......))))).).))))))))).)))))..).).)))..)))))).	-	AGAGAAGGGCTGTGGTTGTGGCAT
II-m1084	chr4:14347877:14347967:-	-22.7	II-m1084-5p	-	7	7	-	TTGCTTTTTGAGAATTTGGACAGAGGCGGATTTTAATACTAAGCAATAAGGTTTTGATGTGTAGCTTCTTTCAAACTTCTTTTTGGAGCTC	..(((((..(((((((((((.((((((.....((((.(((.........))).))))......)))))))))))).)))))...)))))..	AGAATTTGGACAGAGGCGGA	-
II-m1085	chr4:16830094:16830186:-	-23.2	-	II-m1085-3p	6	-	6	TGGCTTATCCTACAGTCCCATGTCCGTTGCACATCTTTGAGCCCTGTTACCGCCTGATGATTCGAAGGTGCATGGAGACTGGCACCAAACAAT	............(((((((((((((.(((..((((...(.((.........))).))))...))).)).)))))).)))))............	-	ATTCGAAGGTGCATGGAGACTGGC
II-m1086	chr4:16835081:16835150:-	-29.9	-	II-m1086-3p	27	-	27	TACCTTCCTTGTGTCTGAGAAGCGTGGCCTCCTGAAAAGGAAGGGCTGCTTGGAGGAGGCAAGGGATGCA	....((((((((.(((...(((((.(.((((((....))).))).))))))...))).))))))))....	-	AAGGGCTGCTTGGAGGAGGC
II-m1087	chr4:17340963:17341036:-	-18.6	II-m1087-5p	-	8	8	-	CAGGGCAACACAACAGGGACTTCCACAACTTCCACAAGCCAGGGAATTTGTGAGTTCGTTTGACTTTTGTCTTC	.(((((((..(((.(.(((((..(((((.((((.(......))))).)))))))))).))))....))))))).	CAACAGGGACTTCCACAACTTCC	-
II-m1089	chr4:18682214:18682306:-	-26.1	II-m1089-5p	-	11	11	-	GTTGTTCTAATGGAAAGCTGGAGAGGGAGACCAGATCCATTTACTTTCATCCAGTGTTTCTGTCACCTTTTTTCATGTTCTTGGAGATCAACG	((((.(((...((((....((((((((.(((.(((..((((...........))))..)))))).))))))))....))))...))).)))).	TGGAAAGCTGGAGAGGGAGACC	-
II-m1091	chr4:21373973:21374064:-	-18.1	II-m1091-5p	-	7	7	-	GTTTTGATAATTTGGGAGATGGGAAATTAGAGATTTTTGCTTTGTTCTTGCACATCTTTACTGGTATCATTTTTTCCACTGTTTGTCACTTA	....((((((..(((((((...((.(((((((((...(((.........))).))))...))))).))...)))))))....))))))....	TTTGGGAGATGGGAAATTAGAG	-
II-m1093	chr4:30068536:30068626:-	-30.2	II-m1093-5p	-	8	8	-	CACAGACATCAGTGGGGAGTGTGCTGAAGGGCTTTAGGTGGTTTCTTCAAAGTCTCAGCTGAGCCTGGTACACTTCAGTGCTTTTTCTGAG	..((((....((((.((((((((((...((((((.((.(((...((....))..))).))))))))))))))))))..))))...))))..	AGTGGGGAGTGTGCTGAAGGGC	-
II-m1098	chr4:34139815:34139905:-	-35.5	II-m1098-5p	-	6	6	-	CACTGCAGGCAGGAGATGAGCTGCAGCAGGATGCCGTTGAGGCGGTCGCCCAGGCACGCCTCGTCCCAGTCGGTCTCCCGCGGGTGCTTCT	....(((.((.((((((..((((..(((((.((((..((.(((....)))))))))..))).))..))))..)))))).))...)))....	AGGAGATGAGCTGCAGCAGGATGC	-
II-m1099	chr4:35908311:35908404:-	-26	-	II-m1099-3p	6	-	6	ACCACCTGAGGACTGCTGTGCCACGTGTTCTCCCCAGTGACTTTGTTCTTGCTGTACCACACAGGGATTCAGACGGACAGTGTCCTCTCAGCCC	.......((((((.(((((.((...((...(((((((..(........)..))).........))))..))...))))))))))))).......	-	AGGGATTCAGACGGACAGTGTC
II-m1101	chr4:36404362:36404462:-	-35.1	-	II-m1101-3p	10	-	10	AGGGTGTGGGCCTGACATGATGCCAGCCCCACAGAGCTCCCAGCAGTTCATGCAGGGTGGCCAGATGAGGGTGAATGCTCTGGTGCAGGTGGAGGACTCTG	(((((.(..(((((.(((.(.((..((((((....((((((.(((.....))).))).)))....)).))))....))..).))))))))...).))))).	-	AGGGTGAATGCTCTGGTGCAGGTG
II-m1109	chr4:50948469:50948552:-	-19.2	II-m1109-5p	-	5	5	-	AACATAAAGGGTTTTGCTTGTAGAATGTGTGGGCAGTTAAATACTTGTCATATAATAAACAATGGCAGCTGCCTCTTTAATGAT	..((((((((((.((((((((..(.(((((((..(((.....)))..))))))).)..)))..)))))..))).)))).)))..	GTTTTGCTTGTAGAATGTGTGGGC	-
II-m1111	chr4:51029971:51030047:-	-36.7	-	II-m1111-3p	5	-	5	GGCGGGCGGCGCCCTTAAGGGTCCGGTGCGAGGCCGCCCCGTCGGTGGCGGTGGTTCGGGGCTGGGAGTTGCGTGTG	.(((.(((((.(((....))).(((((.(..((((((((((....))).)))))))..).)))))..))))).))).	-	GCGGTGGTTCGGGGCTGGGA
II-m1114	chr4:61617454:61617530:-	-23.1	-	II-m1114-3p	6	-	6	CCTCAGATTCCCCAGACGTTCTCAGTGAGCTTGACGAGAGGAAGGCCTATGTGATTGGAGGACTGGTGGATCATAAT	.....(((((.((((.(.(((((((((.((((..(....)..)))).))).)))..))).).)))).))))).....	-	TATGTGATTGGAGGACTGGT
II-m1117	chr4:66876500:66876584:-	-19.7	-	II-m1117-3p	8	-	8	CCCTGATTCAGGTCCCCACTGAGTGTTTCTCTCACATCTGAGACAAAAGGAGAGAGGGAACTGGGCTGTATCACCTGCTGCTATG	........(((((...((((.(((.(..(((((...(((........))).)))))..)))).)).))....)))))........	-	AGAGGGAACTGGGCTGTATCACC
II-m1118	chr4:75661852:75661932:-	-19.96	-	II-m1118-3p	19	-	19	ATGTTTTTCATCTTCAGGTTCTTTTGTCCCCCTCCGTGTGTGTATCTTATGGGCAGTGGATGGAAGAAAAAAAAAGAGCAA	.(((((((..........((((((..((((..((((((.(.....).))))))..).)))..)))))).....))))))).	-	TATGGGCAGTGGATGGAAGAAAAA
II-m1123	chr4:85539924:85540021:-	-24.5	-	II-m1123-3p	7	-	7	TTTTTTTTTCCTTTCAGAGCCAAGACTTCCTTTTGCACATGCCTCTTGGAAACAGTGGATCACAGCAGGAATCTGTAGGAGGAGGAAGGATAACTGTT	........(((((((....((.(((.(((((.(((......((.((.(....))).))....))).))))))))...))....)))))))........	-	GCAGGAATCTGTAGGAGGAGGAAG
II-m1124	chr4:87467490:87467575:-	-18.3	-	II-m1124-3p	5	-	5	TTTTGCATTGTTTTCCCAGATTTACTTCCGAGCATCGATTTTGGGCACCCAGTGAAGTAGAGGAAGAGGTAGAAAATAAAGAAATA	.......((((((((....((((.(((((..((.(((...((((....))))))).))...))))))))).)))))))).......	-	GTAGAGGAAGAGGTAGAAAA
II-m1125	chr4:87470220:87470305:-	-20.3	-	II-m1125-3p	5	-	5	TTTTGCATTGTTTTCCCAGATTTACTTCCGAGCATCGATTCTGGGCACCCAGTGAAGTAGAGGAAGAGGTAGAAAATAAAGAAATA	.......((((((((....((((.(((((..((.(((...((((....))))))).))...))))))))).)))))))).......	-	GTAGAGGAAGAGGTAGAAAA
II-m1126	chr4:89311780:89311873:-	-18.24	-	II-m1126-3p	11	-	11	CAGACAACAGGGTCTTGCACCAGTCAGAAGATCCACTATTAAACCTTCAGGACAGTGTTCTTACAGGCTGTGATGTAGAAGACAGTACTATCAA	..((.......((((((((((((((..((((..((((......((....))..)))).))))...))))).).))))..)))).......))..	-	CAGGCTGTGATGTAGAAGACA
II-m1129	chr4_random:131895:131987:+	-33.8	II-m1129-5p	-	5	5	-	GCACCTGTCCCTGCAGGAGAGGAAGCGCGCGCTGTACGACTATGCCAGGAGGTGAGTGCAGCCCACCTGCCCCCATCCCCAGCGGGGTCTGCC	(((...(.((((((.((.((((..(((.(.(((((((.....((((....)))).)))))))...).)))..)).)).)).)))))).)))).	CTGCAGGAGAGGAAGCGCGCGCTG	-
II-m1135	chr5:13625634:13625725:+	-26.6	II-m1135-5p	-	16	16	-	ATCGCAAGATGATTAGTTAGAGCTCAGAAGACTGTTGTTTGCAGTCATGACGGGGGATAGTATTGCTATAGCTTTAAGTTATTGGTGTGATA	((((((.((((((...((((((((.((...((((((.((((((....)).)))).))))))....))..))))))))))))))..)))))).	GATTAGTTAGAGCTCAGAAGACT	-
II-m1138	chr5:15310197:15310279:+	-22.9	-	II-m1138-3p	6	-	6	AACTGCAGAATCTGTGAAAGTGTGGGCTGCTCTGCCTAGGCTGGTATCTTGGAGCAGACGTTGGACTCAAAGCTCTGTCAGAG	..(((((((..((.(((..((.((((((((((((((......))).....))))))).).))).))))).)).)))).)))..	-	GGAGCAGACGTTGGACTCAAAGC
II-m1141	chr5:25571161:25571239:+	-19.7	II-m1141-5p	-	15	15	-	GAAGATCGAAATGGGGATGTGCGTAAAAAGGCGCAAGATGCCCTGCCATTCTTTATGATGCATCTTGGCTTTGAGAAGA	.....(((((.(.(((((((((((((((((((((.....))...))).)).)))))).)))))))).).))))).....	ATGGGGATGTGCGTAAAAAGGC	-
II-m1151	chr5:34597220:34597300:+	-23.6	II-m1151-5p	-	7	7	-	AGCTGTGTAATGAAATGAGACACAGAGGACAGCTGCTGGTTCTGACTCATTTTGCTTGGTTCTTTATCCTATGCACGGTTG	(((((((((..((((((((...(((((..(((...))).))))).))))))))....((........))..))))))))).	TGAAATGAGACACAGAGGACAG	-
II-m1156	chr5:40908525:40908619:+	-30.6	-	II-m1156-3p	9	-	9	TGTTTTTTCTGTTGCTCAGTGGGAGCTCAGAGCAGCTCTGCTGGTCAGCTCTTTACCAGCAAGTGGATTGGGGCACCCTGGGAACATTTGTTACG	.((......((((.(((((.((..((((.((...(((.(((((((.........))))))))))...)).)))).)))))))))))......)).	-	AGTGGATTGGGGCACCCTGGGAAC
II-m1160	chr5:51966110:51966210:+	-22.7	-	II-m1160-3p	9	-	9	GGTATGAAGAATGGACTATTTGCCTATTTGGTAAAAGGAAAATGAGGATAACATAATGACTTTAGCTGACCAGAGGGAGGAAAGGCTGAGCTTTGTGCATT	.(((..(((..(((.((.((..(((.((((((....((....(((((.((......)).))))).)).)))))))))..)).)).)))..)))..)))...	-	GACCAGAGGGAGGAAAGGCTGAGC
II-m1161	chr5:51990443:51990516:+	-29.2	-	II-m1161-3p	7	-	7	CCTACAGTCCCGGCTGCAGCTCTATCGCCGCTCACCTTGGCAGCGGGGGAAGGGCTGTCGGTCTCCTCACAGAA	...........((((((((((((.((.((((((......).))))).)).))))))).)))))...........	-	CGGGGGAAGGGCTGTCGGTCT
II-m1164	chr5:52269049:52269138:+	-37.2	-	II-m1164-3p	9	-	9	ACCTGCGTGCATCCCTTTGGTCCCACTGCTGTTGGGTAGGACAGCGGTTGTTAGCCAGCGAGAGGTAGGACTAAAGGTGGGCAAACAGCA	..(((..(((.((((((((((((.(((.(((((((.((((((....))).))).))))).)).))).)))))))))).)))))..)))..	-	AGAGGTAGGACTAAAGGTGG
II-m1165	chr5:53310817:53310892:+	-22.5	II-m1165-5p	-	9	9	-	GTGCTGAGCAAGAGCCGAGATGGAGGAGGCTCTCTGTGTTTGTCTCTCTCTGCCTTGGGCAATGTAATTTTGGCCT	..((..((((....(((((..(((((((((...........))))).))))..)))))....)))....)..))..	AGAGCCGAGATGGAGGAGGC	-
II-m1169	chr5:60158041:60158115:+	-65.4	-	II-m1169-3p	6	-	6	GCTCCTCCCCTCGCCTTCCCTTCCCGCCCTTCCGGAAGGGCGGGAAGGGCGGGAAAGGAAGGCGAAGGGAGGGGA	.((((((((.(((((((((.(((((((((((((.(.....).))))))))))))).))))))))).)))))))).	-	AAGGGCGGGAAAGGAAGGCGA
II-m1171	chr5:9899627:9899709:-	-22.9	II-m1171-5p	-	5	5	-	GCTGAACATATCTGAAGATGATGTGCAAGTGCGACTTCAAGCAGAGAAGGTATTTGCTACAGTTCTCCGAGAAGAAGACAGCA	((((......((((.(((...(((((((((((..((((.......)))))))))))).)))..))).).)))......)))).	TCTGAAGATGATGTGCAAGTGC	-
II-m1173	chr5:10260389:10260468:-	-18.7	-	II-m1173-3p	11	-	11	AGCAAGATTGCCATGGTGCAGTACTCTATGGAAAGCTCGTAGAGCCTGGCAAAGAAAGGCTGCTCTGTTCTTATCGTATG	.....(((....((((.(((((..(((.((..(.((((...)))).)..)).)))...))))).))))....))).....	-	CAAAGAAAGGCTGCTCTGTTC
II-m1174	chr5:13600753:13600847:-	-32.3	II-m1174-5p	-	8	8	-	ACCTTATCCAGAAGGATGGTTGGAAGCAGAGGCTCTTCCTTACTCATAAGGTATGGGGATAATGTCCTGCACAAGATCATCCGGGGGAAACAGGC	.(((..(((....((((((((....((((.(((..(((((((((.....)))).)))))....)))))))....))))))))...)))...))).	GAAGGATGGTTGGAAGCAGAGG	-
II-m1186	chr5:25854215:25854283:-	-23.2	II-m1186-5p	-	19	19	-	GGGACTTTCCAGTGGGTGATGCTGGGACTGGAGAGGTGACTCTGGAGAGTTTGAGCTCATTCCTTCCCC	((((......((.((((((.(((.(((((..((((....))))....))))).))))))))))))))).	AGTGGGTGATGCTGGGACTGGAG	-
II-m1187	chr5:26161238:26161337:-	-29.4	-	II-m1187-3p	5	-	5	TGTGGGTGGGTCATTCCCGTGTCTCCATTGCAAAGTCATCCTGGTGAAAATAACAGCACGAGCATAAATGTGGAGATGGATGGAGAGAGCCGCAGAGCTG	.((..((((.((.((((..(((((((((.......((((....))))........((....))......)))))))))...)))).)).))))...))..	-	ATGTGGAGATGGATGGAGAGAGC
II-m1191	chr5:27775740:27775838:-	-24.1	-	II-m1191-3p	11	-	11	TGAGGAGTTTATATTTTAATGTTACAATTGACACTTAGAGGTGAATTGCCTTTACCTTTTTTTGGTGGAGGGTGGGAACAGCAGGAAATAAGCACTGAA	...((.((((((.((((..((((.((.((..((((.(((((((((.....)))))))))....))))..)).))..))))..)))).)))))).))...	-	TGGAGGGTGGGAACAGCAGGAAAT
II-m1192	chr5:28190594:28190688:-	-24.7	-	II-m1192-3p	5	-	5	AGTCAAATTGCTTTGTAACTGTCATATTTGCCGTTGTCTTCCTTTTGATCAAATCTGTTAGGAGAAAGATACGTGCCTGGTGTGAGTAATGTGAC	.((((.(((((..........(((((((.(((((.(((((.((((((((.......)))))))).)))))))).))..)))))))))))).))))	-	AAGATACGTGCCTGGTGTGA
II-m1193	chr5:28519387:28519474:-	-26.2	II-m1193-5p	-	5	5	-	TAGAGCATTTTCCAGGATCTGTAAATGGAGCAGCTGTGAAAAACCATTCTTTCTCAGGTGTACCTTGTTGATGAGCTGGTGTGCTGGA	...(((((...((((..((..(((..((.(((.(((.((((........)))).))).))).))...)))..)).)))).)))))...	TCCAGGATCTGTAAATGGAGCAGC	-
II-m1194	chr5:29314638:29314719:-	-18.3	II-m1194-5p	-	7	7	-	TTGTATTTTGAGGGCTGAAGGATAGGAAAGGAAATAAAAACATTCATGTTTCTGACTTGAGTTTCCTCTGCATGAAATGCTA	..((((((((((((((.(((..((((((..(((.........)))...)))))).))).)))..)))).....)))))))..	AGGGCTGAAGGATAGGAAAGGA	-
II-m1198	chr5:30274837:30274927:-	-26.6	-	II-m1198-3p	7	-	7	GAGCGTTTGTTCTCTTCATCTTCCTCAGGCTGAGGTGAAGGTGCGCATGGAACTGGAAAAGAGACTGAGGGAAGCTGAGGAAGCATTGCAG	..(((..((((.((((((.(((((((((.((..(((....(....).....))).....))...)))).))))).)))))))))).)))..	-	AGAGACTGAGGGAAGCTGAGGA
II-m1200	chr5:32980797:32980867:-	-18.8	II-m1200-5p	-	8	8	-	TACACAGACCTGACTACAGAGCTGCAAGTGGAAGGAAAACCCAGCATGCCTCTGGAAATCACCCCTGTGAT	..(((((...(((...(((((..(((.((((.........))).).))))))))....)))...)))))..	TGACTACAGAGCTGCAAGTGGAAG	-
II-m1204	chr5:40571556:40571634:-	-21.8	II-m1204-5p	-	11	11	-	ACCTTAGTCATGGGCTGAAATTGGAAGGGCAAGTGGGCAGAAGTGCCTCTGAGCAGTTTCAAATCCTTTTGACTTCTCC	.....(((((.(((.((((((((..((((((..(......)..)))).))...))))))))...)))..))))).....	TGGGCTGAAATTGGAAGGGC	-
II-m1205	chr5:40612498:40612571:-	-22.3	-	II-m1205-3p	9	-	9	CCCCTGACACTGGACAGCTGGCTGCAGTCCCTGGATTGGCCACGGAGCGTAGGAGGCTGGTAGTTAATTTTGGC	.((..((.((((..(((((..((((..(((.(((.....))).)))..))))..))))).))))...))..)).	-	ACGGAGCGTAGGAGGCTGGTAGT
II-m1208	chr5:47015460:47015558:-	-18.62	II-m1208-5p	-	16	16	-	CTTCAAATAAAACAGTTGTCTGTGGAGTATCGAAATCAGCTGCAACAGAAAGAGGTATGATACAGGGTAAATTGTGTAAGTACAACTGCAATGTGTTGT	...........((((((.((((((..(((((........(((...))).....)))))..))))))...))))))......(((((........)))))	AACAGTTGTCTGTGGAGTATCG	-
II-m1210	chr5:47437079:47437169:-	-22.4	II-m1210-5p	-	13	13	-	AAACATCAGCAGAGATGGGGATGTCTGAGAGCAAGATGCCTAGGGGGAATGGGAGTGGAGCTGAGCCCTGCCTGTTGGCTGCAGAGTGGAT	...((((.((((.((((((.(.(.((.((..(......((((.......))))....)..)).)).).).))))))..)))).)).))...	AGAGATGGGGATGTCTGAGA	-
II-m1214	chr5:51990275:51990352:-	-19.8	-	II-m1214-3p	7	-	7	GCCGCGTGGTGCGGGACGTTTCGTTTCCTTGTAGCTACAACGTGAGGTAGAGCGAAGTCGGGAATGTAAAATAGCGAT	..(((....((((...(((((((((((((..(.........)..)))..)))))))).))....)))).....)))..	-	TAGAGCGAAGTCGGGAATGTA
II-m1218	chr5:57076517:57076599:-	-28.1	II-m1218-5p	-	9	9	-	GGTGCTAGCGCTGGGAAGGCAGGGCTGTGACCCAAGGAATGGATGCAGCACTCCTTCTGCCACAGCTGGGGAAATCAGAGCCT	(((.(((((..((((((((.((.((((((.((........)).)))))).)))))))..)))..))))).(....)...))).	CTGGGAAGGCAGGGCTGTGAC	-
II-m1226	chr5:60357525:60357605:-	-45.4	II-m1226-5p	-	6	6	-	GCGGTGGTCGGTGCGGGAATCGTGGGGCTGGCCGCCGCCCGGCAGCTCGTCCTGAGGCACCCCGCGCTCGGCTTCGCCGTG	(((((((((((((((((..((..(((((.(((.(((....))).))).)))))..))...))))))).))))..)))))).	GTGCGGGAATCGTGGGGCTGGC	-
II-m1227	chr5:60686641:60686726:-	-41.9	II-m1227-5p	-	17	17	-	TGCCGGCACCAGGACAGCAGCGGGCAGCACGCCGCCACGCTGTGGGAACCCAGGTGGGTGCTGTCTTGCTGTGCTCAACGTGGGGA	..((.((...((.((((((..(((((((((.(((((......(((....))))))))))))))))))))))).))....)).))..	AGGACAGCAGCGGGCAGCACGC	-
II-m1228	chr5:60787592:60787660:-	-27.8	II-m1228-5p	-	9	9	-	GCTCCCTGCTGGAAGGGCTGAGCCTCGGAGCTGTTTGTGCTCTGTGGTACTGGGCCTGTCTATGGAACA	(.(((....((((.(((((.((((.((((((.......)))))).))..)).))))).)))).))).).	GGAAGGGCTGAGCCTCGGAGCTG	-
II-m1229	chr5_random:11455:11519:-	-32.8	II-m1229-5p	-	9	9	-	TCCATTTCAGCTGGAAGAGAGCTGGGCTGGGGTCACCCCCTTCGCCCCAGCTTTCACAGCGGGAT	(((......((((...(((((((((((.((((....))))...).)))))))))).)))).))).	CTGGAAGAGAGCTGGGCTGGG	-
II-m1231	chr6:6361866:6361962:+	-24.39	II-m1231-5p	-	26	26	-	TAATTCTTTGATGTAGAATGAGATTGGGATGGTGGTGTGTCTCCTCTCTGTACTTTGCACATGGCTGTCTTAGTGTGCATATACAGGCAGCTGTACC	.......(((.((((..((((.(((((((((((.((((((................)))))).))))))))))).).))).))))..))).......	ATGTAGAATGAGATTGGGATGGT	-
II-m1233	chr6:9034283:9034364:+	-18.24	II-m1233-5p	-	7	7	-	AGAATTTTGGATGAAGAGCTGAGACCAGCAGAGGCATCCTTGCATACCAGCCTCCCTTGTCTGCGCACACGTCAGTGACTCA	.((.((...((((..(.((..((((.((..(((((..............))))).)).))))..)).).))))...)).)).	ATGAAGAGCTGAGACCAGCAGAGG	-
II-m1235	chr6:10133978:10134067:+	-22.3	-	II-m1235-3p	12	-	12	GATGTATCTGATATGAGCCTGTTTCACCTGTCTTCTCCCTCCAGAGCTGGACAGCGTTGAGGAGCTAGAGAAGAAGCGTATCTGTAGGAT	.((((.(((..(...(((...((((((((((((.(((......)))..)))))).).))))).)))..)..))).))))...........	-	TGAGGAGCTAGAGAAGAAGCGTA
II-m1236	chr6:10231063:10231137:+	-31.5	II-m1236-5p	-	6	6	-	GTACTTAGAACAGGAGGCTGGAGCTCAGCAGGAGGGTAGAATCCTAGTTTAGGTCCAGCCCCCTGCTGTAACTAA	....(((.(.((((.(((((((.((.(((((((........)))).))).)).))))))).)))).).)))....	CAGGAGGCTGGAGCTCAGCAGGAG	-
II-m1240	chr6:13181242:13181315:+	-34.86	-	II-m1240-3p	8	-	8	AAGGGGCATGGCCACCTCCCAGGGCACAGCAGCACCCACCAAGTGTGCTCTGAAGGAAGTGGGAATGCTCCCTG	.((((((((..((((.((((((((((((...............)))))))))..))).))))..)))).)))).	-	TGTGCTCTGAAGGAAGTGGGA
II-m1241	chr6:17486928:17487015:+	-28.2	II-m1241-5p	-	6	6	-	TTCATTCACCAAGAGAGACTCAGCAGAGGGGCTAAGAGTTAAGACCTCTTTGAGCCTTTCTGAAAAGCTCAATTAAGTGATGAGTGCA	(((((.(((.((..(((.((...(((((((((((((((.......)))))..))))))))))...)))))..))..))))))))....	AAGAGAGACTCAGCAGAGGGGC	-
II-m1242	chr6:17523979:17524064:+	-27.2	II-m1242-5p	-	6	6	-	GGCAGAGGACAGCCAGTGTGGTTAAACTGCAGAACTCTGTCGAGAAGGAGTTTGGGACCGGTAGTTTAATCCAGAGAGGTCAGCCA	(((....(((..(...((.(((((((((((.(((((((........))))))).......)))))))))))))..)..))).))).	AGCCAGTGTGGTTAAACTGC	-
II-m1246	chr6:23534053:23534148:+	-47.6	II-m1246-5p	-	10	10	-	CGTGCGTACCGAGGGCGTGTGGAGGCCCATGCGGGGCCTGAACATCACCGCCACCGGCGCGGGCCCGGCCCACGCCCTCTACTTCGCCTGCTACGA	((((((....(((((((((.((.(((((.((((((((.((.....))..))).)).))).)))))...))))))))))).....))).....))).	GAGGGCGTGTGGAGGCCCATGCG	-
II-m1249	chr6:27188492:27188581:+	-36.5	-	II-m1249-3p	7	-	7	ATCTTTGTGCTGCAAAGGATGCCAGATCTCCCCTCACTTGGCAGGCGCACGTGATGTGACCGGAGCCAAGGGAAGGGAGCGCTCAGAGAG	.((((((.((.(((.....))).....(((((.((.((((((.((((((.....)))).))...)))))).)).))))).)).)))))).	-	TGACCGGAGCCAAGGGAAGGGAGC
II-m1252	chr6:31767827:31767903:+	-29.3	-	II-m1252-3p	10	-	10	CTGGGCAGTGAGCGGAGCGCAGGTCCAAAGCTGACCGCCTTCTTTTAGCTGAGCGAGCTGGCTGTGGCACTGCGAGG	....((((((..((.(((.(((.(((..((((((..........))))))..).)).)))))).)).))))))....	-	TTTAGCTGAGCGAGCTGGCTGTGG
II-m1260	chr6:37081663:37081735:+	-29.7	II-m1260-5p	-	5	5	-	ATGTGGCCCTGGGAGGCCGGGGCAGGAGGGGCCAGCAGCCTTTTCCCTTTTACCTCCTCAGTGAGGCTGGGTT	((.(((((((((((((..((((..((((((((.....))))))))))))...))))).)))...))))).)).	GGGAGGCCGGGGCAGGAGGGGCC	-
II-m1262	chr6:6256795:6256862:-	-25.5	II-m1262-5p	-	8	8	-	CAGCTTTTGGTGGGAGAGAGCTCTGGGAGAGGTGAACCTCTGCAGACTTCTCCCAGTTTCAGAGAAGA	....(((((((((((((.((.((((.(.((((....))))).)))))))))))))...))))))....	TGGGAGAGAGCTCTGGGAGAGG	-
II-m1263	chr6:6292019:6292096:-	-46	II-m1263-5p	-	23	23	-	GGGCGGTTGGCGGGCTGCGGGCGGGATGGGGCTGCTGCAGGACTGCCAGGCCGCCTTCGGCGCCGCCGACCTGTACCG	(((((((((((((((((.((((((..(((((((......)).)).)))..)))))).)))).))))))))).)).)).	CGGGCTGCGGGCGGGATGGG	-
II-m1264	chr6:8869572:8869656:-	-20.1	-	II-m1264-3p	8	-	8	TTCAATACTTCAAGTGTTAAAGATCTGTGTATGATTCATATAATGAATATATATGGATAGATGTGGTAGGACTTGGTTTTATGAG	.(((.....((((((.(((.(.((((((.((((((((((...))))))...)))).)))))).)..))).)))))).....))).	-	GGATAGATGTGGTAGGACTTG
II-m1265	chr6:9389895:9389988:-	-48.2	-	II-m1265-3p	6	-	6	GCGTGGGATCCCCCGCGCCCCCCGTGCCCCCCGCACCACAGCGCGCTGCGCGCCAGGCGGTGTGCTGGGAGCGAGGCGGAGAGCTCCTCAACAA	(((((((....))))))).....((.((((.(((.((.(((((((((((.(....)))))))))))))).))).)).))...))..........	-	GTGCTGGGAGCGAGGCGGAGAGC
II-m1270	chr6:13307876:13307976:-	-28.3	-	II-m1270-3p	8	-	8	AGGGTTCTGCTTTAGGCTTTCTGGTTTCATGTGTAATCTAACAGAAATGGCCACATCCATGCCAGCAAGCACATGCAGCTGAGGAATTGTGGAGTACCTTG	(((((...((((((.(.(((((((((.(((((((..((.....))..((((.........))))....))))))).)))).))))).).))))))))))).	-	AGCACATGCAGCTGAGGAATTGTG
II-m1271	chr6:15302611:15302690:-	-19.6	II-m1271-5p	-	6	6	-	AAGGCAATGCTCAGGACAGCATGGGGAATTCTGAACTTTGATGATCCTAGTGTAGTTTTGGCCCATTAATTTTAAGCCAA	..(((...((.((((((.((((.((((..((........))...)))).)))).))))))))...(((....))))))..	TCAGGACAGCATGGGGAATTCT	-
II-m1278	chr6:18062844:18062941:-	-32.6	-	II-m1278-3p	7	-	7	AAGTTCCACTGACAGCCCATGTCCTCCTGCTCTTCAGCTTCCACCTCACCGGCCCATGTGTGGAGGATGGACGTGTGGCACTAGGGATAAAGGGACTC	.((((((.((....(((((((((((((.(((....))).(((((..((........)).)))))))).))))))).)))....))......)))))).	-	GGATGGACGTGTGGCACTAGGGAT
II-m1279	chr6:18748790:18748855:-	-23.6	-	II-m1279-3p	10	-	10	CCTGCGTTGTGTGGTCTCTGTATGTCCTCATAGACAGGACTGCTGAAGAGATTAAACAGGGACAGA	.((((.((((.(((((((((((.(((((.......))))))))...)))))))).)))).).))).	-	AGGACTGCTGAAGAGATTAAA
II-m1280	chr6:21809290:21809366:-	-21.2	II-m1280-5p	-	15	15	-	TCATGGCTGGAGGAGAGGTGAAGAAGGAGAGGATCAGGTGTAGGTCCTTCCATCAGGACTGATGCACTCTGACATGT	.((((..((((((...(((...((.(((.((((((.......))))))))).))...)))....).))))).)))).	AGGAGAGGTGAAGAAGGAGAGGAT	-
II-m1282	chr6:23531960:23532032:-	-22.9	II-m1282-5p	II-m1282-3p	10	2	8	GTACCTGGCGCGGATGGAGGAGCTGGCGGCCACCGACACGGAGGACGCGTCGCTGAGCTACGGGGTGGTGGTG	.(((((.((.(.(.(((...(((.(((((((.(((...))).)).).)))))))...)))).).)).).))))	CGGATGGAGGAGCTGGCGGCC	AGGACGCGTCGCTGAGCTACGG
II-m1284	chr6:23850190:23850285:-	-24.8	-	II-m1284-3p	9	-	9	GCCCTGTGCACCTTCCTGGCCTTCAGATCAAAGCCTCCAAGAGTCCTGGTGCTAAGAGGTTCAAGAGAGAAGGGAACCTGGATGGGACAACACTCG	....((((..((.(((.(((((((...((..((((((....(((......)))..))))))...))..)))))...)).))).))..).)))....	-	AGAGAGAAGGGAACCTGGATGGG
II-m1285	chr6:24447672:24447740:-	-38.2	II-m1285-5p	-	5	5	-	GGCGGCGGGGCACGGGCGGACGGACGGACGGACGGACGGTGCCATCCCGACCGCTCGGCCTCTTCGTCA	(((((.(((((.(((((((.(((..((.((......))...))...))).)))))))))))).))))).	CACGGGCGGACGGACGGACGG	-
II-m1290	chr7:1052590:1052676:+	-18.9	-	II-m1290-3p	6	-	6	ACCTTTAACCTTTGTCCTACTGTTTGTCTGTATCACTGGGCATGCAACTGATGACTCTGATGATGGTGAAGAAGAGGATGTTCTGGG	.(((..(((....(((((..(.((..((..(((((..((((((.......))).))))))))..))..)).)..))))))))..)))	-	CTGATGATGGTGAAGAAGAGG
II-m1293	chr7:6777231:6777319:+	-22.5	-	II-m1293-3p	5	-	5	CATGGGGTGATGCTGATTTCTACTTAACTAGGAGCTCCTAACATTTTCTGTAGGTAAATTTGGGGTGGGAGAAGGTAGCACATGCTTGT	...((.(((.(((((.(((((.((((.(((((....((((.((.....))))))....)))))..))))))))).)))))))).))...	-	TTGGGGTGGGAGAAGGTAGC
II-m1299	chr7:22651885:22651965:+	-21.3	II-m1299-5p	II-m1299-3p	18	14	4	GCTACATTCTTGGGAAACTCTTGGCTCAAGGTGACAGAATTACTACTAGCTTAAGTGAGTAGAGAGGTATTGCATGTGGCA	((((((....((.((..(((((.(((((((((...((........)).))))...))))).)))))...)).)))))))).	TGGGAAACTCTTGGCTCAAGGT	TTAAGTGAGTAGAGAGGTATTGCATG
II-m1300	chr7:24100152:24100232:+	-29.7	-	II-m1300-3p	6	-	6	TAGTTGTCTCCGTGCCAGGCAGCAGAGTGCGTGGGGCCAGAGGGGGTCACGGGGACTGTGGAGCGGTGGGAGAAAAGGCGC	..(((.(((((.((((..((..((.(((.(.((.((((......)))).)).).))).))..)))))))))))...)))..	-	CGGGGACTGTGGAGCGGTGGGA
II-m1301	chr7:24176917:24177010:+	-24.7	-	II-m1301-3p	19	-	19	GGGGTGTACAGAGGATCTGGTTCCAAGAGGGTCACTGTGGGGTGAGCCCATGGGATTGCAGTGGGATGGTGGAGGGAGAAGGATGAGGGCAGCT	.((.(((.((.....(((..(((((...(..((((((..(......((....)).)..))))))..)..)))))..)))....))...))).))	-	GTGGGATGGTGGAGGGAGAAGGAT
II-m1305	chr7:25309547:25309645:+	-29.41	-	II-m1305-3p	9	-	9	TCCCTGGCTGCTGCCTACCAGAGCTCTTTGCCCGCTGTCGTTGTGGAGACTTTCCCTGCTACTGTCAATGGCACCGTGGAAGGAGGCGCTTCCTCTGAA	.....(((....)))...(((((((((((.((((.(((((((((((((.(.......))).))).)))))))).)).)))))))).......)))))..	-	ATGGCACCGTGGAAGGAGGCGC
II-m1307	chr7:27513607:27513702:+	-35.7	II-m1307-5p	-	13	13	-	GATCATATCCATGGGGAGAAGAAGGAGTTTGTCTGCCGCTGGCAGGACTGCACGCGGGAGCAGAAGCCCTTCAAAGCTCAATACATGCTGGTGGTG	.(((((...((((..(((..(((((.((((.(((.((((..(((....)))..)))).)).).)))))))))....)))....))))...))))).	ATGGGGAGAAGAAGGAGTTTG	-
II-m1311	chr7:33095134:33095224:+	-42.7	-	II-m1311-3p	5	-	5	GGAAGCTGCTGAGCCCAGCTCTGGTTCGTGACTCTGCAGAAAAGAACCTTTGCAGAAATGTCATGGCTGGAGATGGGGTTTGGCTGTATTT	....((.((..(((((..(((..((.((((((((((((((........))))))))...))))))))..)))...)))))..)).))....	-	CATGGCTGGAGATGGGGTTT
II-m1315	chr7:37693390:37693467:+	-25.9	II-m1315-5p	-	6	6	-	AGGATAGCAGTGACTGGAGAAGTGGAGGCAGCGCAGGGTGCCCAGCTCAGCCTGCAGGGATCTTTAGTTTGGGGTTCA	.((((..((..(((((((((..((.((((.(.((.((....)).)).).)))).))....)))))))))))..)))).	TGACTGGAGAAGTGGAGGCAGCG	-
II-m1318	chr7:4377236:4377312:-	-21.6	-	II-m1318-3p	12	-	12	TTTGAAGAGATCCATAGCATTGCTTTTTCCACCCCACCCTCTTCAGGTGGAAGTAGCCCTGTGCAGGAGTTTACAGT	.(((.(((..(((...((((.(((.((((((((............)))))))).)))...)))).))).))).))).	-	GTGGAAGTAGCCCTGTGCAGG
II-m1323	chr7:8898948:8899025:-	-21.4	II-m1323-5p	II-m1323-3p	7	5	2	TGCGCAGCCTGGGACTGGGAGAACAGCGGCCCTGCCTCGCGGACGGCTCGCGTGCTTGTGTCTCGCCTATTTTACTTC	..........(((((.(.(((.((.((((((((((...))))..))).))))).))).))))))..............	GGGACTGGGAGAACAGCGGCC	TCGCGTGCTTGTGTCTCGCCT
II-m1325	chr7:11022689:11022786:-	-27.6	II-m1325-5p	-	8	8	-	TGGGAACTATTTTGAAGGGAGAGAAGGAGCAAAATATTGCTGGTTTACGTGCATTCTGATTTTTGATCCTTCTTCAGTAACTTCAGTGTATAGTATCC	.(((.(((((.((((((..(((((((((.(((((...(((((.....)).))).......))))).))))))))...)..))))))...))))).)))	TTTGAAGGGAGAGAAGGAGCA	-
II-m1326	chr7:11462965:11463051:-	-24	II-m1326-5p	-	6	6	-	CTACCATCTGTGGCTGAAGAGGGGCTCTGGTTGGGTTGTTTTCCTGCAGTTTGGCTCAGGTTGCTGTGCCTTCTGGACAGAAGAAGA	......(((((....((((.(.(((((((((..(..(((......)))..)..)).))))..))).)..))))...)))))......	TGGCTGAAGAGGGGCTCTGG	-
II-m1329	chr7:14899209:14899280:-	-53	-	II-m1329-3p	7	-	7	GCGGCCCCCGCCGCACCCCGGCCCGCCCCCGACGGCGAGGAGGAGGGCTCGGGAGGGGACGGCGGGGGGCGG	.((.(((((((((..((((..(((((((((..(.....)..)).))))..))).)))).))))))))).)).	-	AGGAGGGCTCGGGAGGGGACGG
II-m1335	chr7:29688555:29688650:-	-26.5	-	II-m1335-3p	11	-	11	ACCCTTCACGTGTGATGTTGCTTCTCGTTTGTTTTTCAAACAGTGAGTGGAGTGCCATTGAAAAGGAGATGGGGGATGGGTTGCAGAGTGCTGGCC	..((..(((.((..((.(...(((((((((.(((((((........((((....))))))))))).)))))))))..).))..))..)))..))..	-	AAGGAGATGGGGGATGGGTTGCAG
II-m1337	chr7:34943583:34943677:-	-23.7	II-m1337-5p	-	9	5	-	CTGCGAACCCTAATAGACCTGGTAACTGAAGATAAGATGATAGAGAACCATAACGTATCCACTCCATTTTCATGCCAGTTCTGTAAGGAAAGCTT	..((....(((.(((((.((((((..(((((((.((..((((..(........).))))..))..))))))))))))).))))).)))...))..	TAATAGACCTGGTAACTGAAGAT	-
II-m1340	chr7:35032800:35032875:-	-20.1	-	II-m1340-3p	17	-	17	TGCGTGCGGTGCCAGGGCTCAGCTGTGTGTTTGATGGTGATTTTGGAGGAAAGCGGTGGGATTGGAGATGAGCGTC	.((((.((...((((..((((.((((.(.((..(........)..)).)...)))))))).))))...)).)))).	-	AGGAAAGCGGTGGGATTGGA
II-m1341	chr7:35894244:35894332:-	-22.1	II-m1341-5p	-	8	8	-	ATCTTGTTTTCGTTCTGAGCAAGAGGAGGTGCTGATAAATATGCTGAAAATATTTTCACACTTCTCTTGGGTGGAATTTTGATTTAGTA	..((.(((...((((((..((((((.(((((.(((.((((((.......))))))))))))))))))))..))))))...)))..))..	CGTTCTGAGCAAGAGGAGGTGC	-
II-m1349	chr8:4112778:4112870:+	-28.9	-	II-m1349-3p	6	-	6	AAAGGAAATCTCTTTTGGCCTTTTCCCTTCTGCTGGCTGACTGACGCTGCTCAAGGTCAGACACATGGGAGGAAGACGAGGCTAAATGCCTTC	.((((........(((((((((.(((((((((.((.((((((............))))))...)))))))))..)).)))))))))..)))).	-	ACATGGGAGGAAGACGAGGCT
II-m1356	chr8:22122671:22122750:+	-31.5	II-m1356-5p	-	5	5	-	GTTCTTTAAGGATTTGGACTGGAATGGATTACTTCGGCAGAAAGCTGAATTCATCCCCCAGTTGGAGTCCGAGGATGACA	(((.(((..((((((.((((((...((((.(.((((((.....)))))).).)))).)))))).))))))..))).))).	GATTTGGACTGGAATGGATTACT	-
II-m1357	chr8:22140302:22140384:+	-21	-	II-m1357-3p	14	-	14	ACACGTGAATAAATCTTGCTGTGACAGTATTGAGAGCAGGGCCTGTTCTGTCTGTTGGCTCTTTTTGGTAGGCTGCTCATGTG	.(((((((.((...(((((((.((.((..(..(.(((((((....))))).)).)..)..)))).))))))).)).)))))))	-	GTCTGTTGGCTCTTTTTGGTAGGC
II-m1359	chr8:25327493:25327561:+	-20	II-m1359-5p	-	9	9	-	CCTGGAGGCTTGTTGTTGTGGATTTCTTGGAAAAAAAGGCCAAGGATATAAGGATACGTAATATCCAGT	.(((((.((.((((.(((((...(((((((.........)))))))))))).)))).))....))))).	TGTTGTTGTGGATTTCTTGGAA	-
II-m1362	chr8:27461762:27461854:+	-35.2	-	II-m1362-3p	5	-	5	GGACTTGGGGGGAAGTCCTTCGGCTTTCTCCTCTTCATGTAGTCCGAGACAAGCAGGAAGACAAGGAGGAAGACGAAGAGCATCTGCAGGGAG	...((((.(((...(..(((((.(((((((((((((.(((.(((...)))..))).)))))...)))))))).)))))..).))).))))...	-	AGGAGGAAGACGAAGAGCAT
II-m1365	chr8:3636502:3636582:-	-20.3	-	II-m1365-3p	9	-	9	GAGCATGCTCGTGCCATCGCTGTCTTCAGCTATGACATTATCAGACCTCACAAGCAGAACCACACGATGCAGGCAGTGCTA	.((((((((..(((.((((.(((.(((.(((.(((..((....))..)))..))).)))..)))))))))))))).)))).	-	TCACAAGCAGAACCACACGATGCA
II-m1368	chr8:4105975:4106069:-	-22.8	-	II-m1368-3p	6	-	6	AGATTCACTTGTTTGCTCGTTTCATTTTCTTCCAGTGATGTTTTTACCCAAGAAAACAAAAGACAAGGAGGTTGAGTCGAAGAGCCAGTGCATTG	.(((.((((.((((..(((.((((....(((((.((..(((((((......)))))))....))..))))).)))).))).)))).)))).))).	-	ACAAGGAGGTTGAGTCGAAGAGC
II-m1369	chr8:5466304:5466397:-	-45.9	II-m1369-5p	-	6	6	-	GGGGTACGCCTGGGGCTCTGCTGCGGACGGCATGGAAGCCCAGCAGCCCAGCAGCAGCCTTGGATCCCAGTTTGGTGCCTGAGGTGTTGGACCG	(((((....(..(((((((((((.((...((.(((....)))))..)))))))).)))))..)))))).(((..(..((...))..)..)))..	TGGGGCTCTGCTGCGGACGGCA	-
II-m1372	chr8:12347748:12347836:-	-31.3	II-m1372-5p	-	6	6	-	GAGCGTGTGCAGAAGTGCTGGGAACTGCGGGGCCACCACAGGTTTGCGTTCTGTGTCTGGCGGCACCATGAGCTCTGGCACCACCGCCC	..(((.((((...((.(((.((..((((.((((....(((((.......))))))))).))))..))...))).)).))))...)))..	AGAAGTGCTGGGAACTGCGGGG	-
II-m1374	chr8:15877074:15877154:-	-25.72	II-m1374-5p	-	13	6	-	GAGCGACGTCTTGGAGCTGGAGAGAAAGATGCTGAGGATGTAAAGAAGCATCATTTCTTCCGGGTGAGTCAAAGTCAGCAT	..(((((...((((.(((.(..(((((((((((.............)))))).)))))..).)))...)))).))).))..	TTGGAGCTGGAGAGAAAGAT	-
II-m1375	chr8:16442622:16442702:-	-25.2	-	II-m1375-3p	6	-	6	TCACTCATTCCTTTCTTTTCCCCGGGATTGGCAGGTTTTATTATTCCGCCTGAACAAGCCGGGGGCGGATTGGCTGCGGCG	...(.((..((..(((..(((((((..(((.(((((...........)))))..))).))))))).)))..)).)).)...	-	GCCTGAACAAGCCGGGGGCGGATT
II-m1376	chr8:20379440:20379535:-	-55.1	-	II-m1376-3p	16	-	16	CGGGCCGGAGGTCCAGCACTTCCTTCCTGGCCGCCCGCGGGACCTGCAGCACCTGCGGGCAGAGCTGAGCTGGGGCTGTGTGGGGCCTGCGGCTGC	..(((((.((((((.((((.((((..(((((((((((((((..........))))))))).).))).))..))))..)))).)))))).)))))..	-	AGCTGAGCTGGGGCTGTGTGGGGC
II-m1378	chr8:21815281:21815369:-	-30.7	II-m1378-5p	-	8	8	-	GGACTTTGATGGTGGCACTGGAGGAGATGGGACTACATCCCAGATAGGGAGAGTTTGGACCTCTTCATACAGAGCCCTGATAAGTGCCT	((((((...(((.(((.(((..(((((.((..(.((.((((.....))))..))..)..)))))))...))).))))))..)))).)).	GGTGGCACTGGAGGAGATGGG	-
II-m1382	chr8:25830884:25830960:-	-41.4	II-m1382-5p	-	13	13	-	TGGGCACAGCTGGGTCTGGAGCAGGGTGTGCAGCCACCTCCTGCTTTCCCTGCTTGGGCCCAGGGATGGGCAGCCCT	.((((.((.(((((((..(.((((((...((((.......))))...)))))))..)))))))...))....)))).	TGGGTCTGGAGCAGGGTGTGC	-
II-m1384	chr8_random:369707:369803:+	-21.8	II-m1384-5p	-	6	6	-	ACTCGCCTCTTTGCTGTGGATGGAGTTAGTGTTCCCTACATGTGGAACCACACTATTACCTATGATCACACTAAAGGAAAAATGCCTTTTTTGGTGG	...((((.(((((.(((((((((.((((((((((((.....).)))...))))))..))))))..))))).))))).(((((.....))))))))).	TTGCTGTGGATGGAGTTAGT	-
II-m1396	chr9:21265117:21265203:+	-32.6	-	II-m1396-3p	8	-	8	GCTGGAAAACAGGTGTTTGATGCCACTGGCCCACAGTCTAAGTATTTACTTAGCGTAAGTATTTACTTAGACTGTAAGTTCTCTAGG	.(((((.(((.(((((...)))))........((((((((((((..((((((...))))))..))))))))))))..))).))))).	-	AGTATTTACTTAGACTGTAA
II-m1397	chr9:23706626:23706696:+	-34.1	II-m1397-5p	-	9	9	-	TTCTGTCGCTGGTGGGACTCCGGAGCGGGCAGCGCTCGGCTGTGTGCTCGGGCGGCGCTGAGGCGCGGGGC	.((((.((((((((...(.((.(((((.(((((.....))))).))))).)).).))))..))))))))..	GGTGGGACTCCGGAGCGGGCAG	-
II-m1400	chr9:25230373:25230458:+	-26.6	-	II-m1400-3p	9	-	9	TGGCTGTGAAGGAGCAGACTTTTTGCTGGTTGTCATATTTCCATCTGGAATCATTGGAAGTGATGTAAACCGGCGTGGCCCAGGCC	.((((((......)))).))....(((((((..((((((((((...........))))))).)))..)))))))..(((....)))	-	TTGGAAGTGATGTAAACCGGCGT
II-m1409	chr9:5696637:5696733:-	-25.4	-	II-m1409-3p	8	-	8	TGCTTCCTATGGTTTGACCAATATTTCTGTTTCAGAGTTCTCACTAGCCGTTCAGAACCATGTCTGACAACGGAGAACTGGAAGACAAGCCACCAGC	.(((.....(((((((.(((...((((((((((((((((((.((.....))..)))))....))))).))))))))..)))....)))))))..)))	-	ACAACGGAGAACTGGAAGACA
II-m1411	chr9:5993961:5994045:-	-36.21	II-m1411-5p	-	6	6	-	GGCAAAGGCCTGAATTCTGGCAGGCTGGGCCCAACATGCTTGCCTTTTCCAGCACTCCGCTCTGTCGGACAGGCCTGACATGCCA	((((.(((((((...((((((((((.(((.......((((.(......).))))))).)).)))))))))))))))....)))).	TGAATTCTGGCAGGCTGGGC	-
II-m1413	chr9:9506376:9506476:-	-18.7	II-m1413-5p	-	14	14	-	TTAAAGCTGTTCTGTTACTGTAGCACATCTGTGACTCTCAAAGGCTGTTTCTGTAATACCTACATTCATAGGTATACTGTTTGTATACTATGTGGCAAATG	.....(((((..((((((...((((..(((.((.....)).))).))))...))))))...))...(((((.(((((.....)))))))))).))).....	TCTGTTACTGTAGCACATCTGTGA	-
II-m1415	chr9:10124528:10124613:-	-21.7	II-m1415-5p	-	7	7	-	CTGCTTCTTGTGAGATTGAGCTTGTGGGACATTGGCAAGTTTTGTGTATGGGTGTTACCATTGATGACTCAAGAGCATGTGAGCAC	.(((((..((((...((((((..((((((((((.(((.......)))...)))))).))))....).)))))...)))).))))).	TGAGATTGAGCTTGTGGGAC	-
II-m1416	chr9:10601758:10601824:-	-19.4	-	II-m1416-3p	7	-	7	ATTTTCTAGGCTCAGTAACATCTTTCACGGTAGCATATGTGAAAATGAACTGGGACCTATTTGGAGA	.(((((((((((((((..(((.(((((((........)))))))))).)))))).))))...)))))	-	TGTGAAAATGAACTGGGACC
II-m1418	chr9:14252960:14253059:-	-52.2	-	II-m1418-3p	8	-	8	CTGGGCAGGCTTCCGCCTCCGGGCTTGCTCGGGATCGCGGCGGCAGCAGAACGGACGCAGGCGGTGAGCGGGGAGAGCTCGGGCGGACGCCTGCAGAAGG	((..((((((.((((((..((((((..(((.(..((((.((.((..(......)..))..)).)))).).)))..)))))))))))).))))))...)).	-	GCGGGGAGAGCTCGGGCGGACGC
II-m1419	chr9:15998026:15998095:-	-25.2	-	II-m1419-3p	5	-	5	TCTGCAGGAGGTGAAGCCACCCGTGGTGCCTGTGCCCACTGTGGACTACGGTGTGCTGGAGTTCCAACGG	.(((..((((.(..(((((((.(((((.((.((....))...))))))))))).)))..).))))..)))	-	GTGGACTACGGTGTGCTGGA
II-m1421	chr9:17241321:17241409:-	-28.4	-	II-m1421-3p	9	-	9	TAATATTTAGCTCCCTGGCTTCTTTCCTCTGATCGCAGCTACAGTCTGCTCCAGTTTAAACTGAAGGAAGCCACTGGAGTATCATAAGC	.........(((((.(((((((((((..(((...(((((....).))))..)))........)))))))))))..))))).........	-	ACTGAAGGAAGCCACTGGAG
II-m1425	chr9:24435376:24435446:-	-35.6	II-m1425-5p	-	6	6	-	GGGCTGCTGAGCGGGGCAGGGCTCGGGGATACGGGAAGGCTGAGGGTGCTGCCGGTGGCTTAGGAAGCCCA	(((((.((((((.((((((.((((..((...(.....).))..)))).)))))..).))))))..))))).	GCGGGGCAGGGCTCGGGGATACG	-
II-m1427	chr9:24959422:24959508:-	-39.5	II-m1427-5p	-	5	5	-	GAACACCCCCAGGGGAGGCGTTGTCACAGGGCCTGCTCTCTGAGGGCTTGCTGTCACAAGGCCTGCCCTCTGGGCTGCTGGAGCTCC	.......((((((((((((.((((.(((((((((.(.....).)))))..)))).)))).)))).))).)))))..((....))...	AGGGGAGGCGTTGTCACAGGGC	-
II-m1428	chr9:25040697:25040794:-	-33.4	-	II-m1428-3p	12	-	12	TGTGGCAAAATCCCCTCTGCAGGAAGGCTCCCTGCTGGAGGCTCCGTTCCTCTCTATGCAGCTTGGTGGGAACCTTGGTCTGCTGTGGGCCGTGTTGT	.(..(((.....(((.(.(((((((((.((((.(((..(((((.(((........))).)))))))))))).))))..))))).).)))...)))..)	-	GGGAACCTTGGTCTGCTGTGG
II-m1431	chrE22C19W28_E50C23:854090:854172:+	-31.64	-	II-m1431-3p	5	-	5	AGCGATGGGCACGTCACCCCCAGCTCAGCATAACCCCAGGGACACCTATCATGCTGCTGGACTGCAGGGGGCTGCTGCATGCG	.((.(((((((.(((.(((.(((..(((((.......(((....))).......)))))..)))..)))))))))).))))).	-	GCTGCTGGACTGCAGGGGGCT
II-m1432	chrE22C19W28_E50C23:148390:148474:-	-20.19	II-m1432-5p	-	14	14	-	AGTACATCTAAGGAAGAACACTGCAGCTGGGAGAAATACAGTTTTAGAACTCTTTTGACTGTGTGCATCTTCATATGTATGTATA	.(((((((....(((((.(((.((((..((((((................))))))..)))))))..)))))....).)))))).	AGGAAGAACACTGCAGCTGGGAGA	-
II-m1436	chrM:9962:10060:-	-38	II-m1436-5p	-	11	11	-	GCCTATTGTCAGTAGGGTGGTCGAGCTGTAGTGGAACCATATGATTAGGCCAGAGGTGGTTAGTAGTGCTGCGGCTGCGCCGAAGATTGGTCATGGGCT	((((((..(((((....(((.((((((((((((.((((((.((.......))...)))))).....)))))))))).)))))...)))))..)))))).	AGTAGGGTGGTCGAGCTGTAGTGG	-
II-m1441	chrUn_random:4066083:4066157:+	-24.3	II-m1441-5p	-	8	8	-	AGCAGCCACGATGGGGCAGATGGACTTGGGGCAGATATTGGGGGTCGCAGGCAGCAGTTCCTTGGGGGCTGACTC	..(((((.(((.(((((.(...(.((((.(((...........))).)))))..).))))))))..)))))....	ATGGGGCAGATGGACTTGGGGC	-
II-m1444	chrUn_random:8454350:8454424:+	-34.4	II-m1444-5p	-	10	10	-	GGAGAGGGGCAGAGAAGGGCCGGGCTGAGGGCACAGCGGTGCCGGCGGAGCGCTCTTCTTAGCGAGGACCTCACG	...((((.((.((((((((((...(((..(((((....)))))..))).).))))))))).)).....))))...	AGAGAAGGGCCGGGCTGAGGGCA	-
II-m1447	chrUn_random:9189065:9189161:+	-50	II-m1447-5p	-	8	8	-	CCTCTCGCTGCGGGCGGGCTGGGGCTGCGGACGGGGAAGGTAGGCGCGGCCCTCCTCGTGCGGGCACCGCGGGGTGCGGCGGTGTGGGCCAGGAGGG	((((((((.(((((.((((((.(.((((...........)))).).)))))).)).)))))).(((((((.(....).)))))))......))))).	CGGGCGGGCTGGGGCTGCGG	-
II-m1448	chrUn_random:9357962:9358058:+	-19.73	II-m1448-5p	-	10	10	-	CCGAAAGATCAGAGACGTACTATTGTCCCATAGAAGTTTTCCCCAAATATTTGTATTCCTATGATATACAATAGTCTGTATTTCTGTCCCTTAAGGA	((..(((..((((.(((.((((((((..(((((.(((.................))).)))))....)))))))).)))...))))...)))..)).	AGAGACGTACTATTGTCCCATAGA	-
II-m1449	chrUn_random:10798235:10798330:+	-26.55	-	II-m1449-3p	10	-	10	GGCTGTGCTTCTGCCATTGTCTTCATCATCGTCCTCACTGTCTCTTTCCTCCTTGTTGCTCAGAGAAGACGAATGCAGACAGATGAGAGGCCTGGT	.((((.((((((..((((((((.(((..(((((.((.(((....................))).)).)))))))).))))).))))))))).))))	-	AGACGAATGCAGACAGATGA
II-m1452	chrUn_random:13899681:13899776:+	-34.8	-	II-m1452-3p	8	-	8	GGACAGCAACCTGGACCCCTCCCCCTTGCCGGACCTGGACCCAGAGAGCTGCTTCCCCGCCCGCGAGGACGAGGAGGAGGAAGAGGAGCGTTGGCT	...((((..(((...((((((((((((((.((....(((..(((....)))..)))...)).))))))..).))))).))...)))...))))...	-	CGAGGACGAGGAGGAGGAAGAGG
II-m1455	chrUn_random:17429865:17429946:+	-24.64	II-m1455-5p	-	7	7	-	GGGGGTCTTACACGAGGGTTAGGGGCTGTTGCACAAGGATATGGGGTTGTGAGAGTCCTTACACGGGGGTTTGGGGCTCTTG	((((((((((.((....((((((((((.(..((..............))..).)))))))).))....)).)))))))))).	CACGAGGGTTAGGGGCTGTTGCAC	-
II-m1456	chrUn_random:17430340:17430421:+	-24.64	II-m1456-5p	-	7	7	-	GGGGGTCTTACACGAGGGTTAGGGGCTGTTGCACAAGGATATGGGGTTGTGAGAGTCCTTACACGGGGGTTTGGGGCTCTTG	((((((((((.((....((((((((((.(..((..............))..).)))))))).))....)).)))))))))).	CACGAGGGTTAGGGGCTGTTGCAC	-
II-m1457	chrUn_random:17431724:17431805:+	-24.64	II-m1457-5p	-	7	7	-	GGGGGTCTTACACGAGGGTTAGGGGCTGTTGCACAAGGATATGGGGTTGTGAGAGTCCTTACACGGGGGTTTGGGGCTCTTG	((((((((((.((....((((((((((.(..((..............))..).)))))))).))....)).)))))))))).	CACGAGGGTTAGGGGCTGTTGCAC	-
II-m1458	chrUn_random:18651987:18652075:+	-41.9	II-m1458-5p	-	13	13	-	TGGTTTAGGCATCTTGGGCTGTGGCTTTAGGCCCTGAGGTCGGTGCTGGCCTCTCTTTTGGCTTTAGGCACAGCAGCTGGTGCTGGCCT	.(((...((((((....((((((.((..(((((..(((((((....)))))))......))))).)).))))))....)))))).))).	ATCTTGGGCTGTGGCTTTAGGC	-
II-m1459	chrUn_random:19970206:19970284:+	-30.3	II-m1459-5p	-	5	5	-	GGGCTGAGTGCCCGTCCTTGTGCAGGAGGAAGGCGGCCCCATATTCCTGGTTCGAGCACTGGATGGTGACATTGGTCCC	((((..(((..((((((..((((.(((((((...(....)...)))))...))..)))).))))))..)).)..)))).	CCCGTCCTTGTGCAGGAGGAAGGC	-
II-m1462	chrUn_random:26994610:26994700:+	-44.6	II-m1462-5p	-	7	7	-	TCGTCGTGCCGGTCCTCGTCGTGCCGCCGCTCGTCCTCCGCTGCCGGCTCCACGGGCGGACGGTCAGCGCGGTGCCTGGCGCTCCCGGCTG	.......(((((....(((((..((((.(((.(.(((((((..(((......)))))))).)).))))))))..)..))))...)))))..	GGTCCTCGTCGTGCCGCCGCTCG	-
II-m1463	chrUn_random:26999893:26999983:+	-44.6	II-m1463-5p	-	7	7	-	TCGTCGTGCCGGTCCTCGTCGTGCCGCCGCTCGTCCTCCGCTGCCGGCTCCACGGGCGGACGGTCAGCGCGGTGCCAGGCGCTCCCGGCTG	.......(((((....(((((..((((.(((.(.(((((((..(((......)))))))).)).))))))))..)..))))...)))))..	GGTCCTCGTCGTGCCGCCGCTCG	-
II-m1465	chrUn_random:27006656:27006739:+	-24.5	-	II-m1465-3p	10	-	10	TTCATGTATCCCGGTGCAGATGCTGAGGGAGGTCTGTCCCCTGCCAGCATCACCTCGTGTCCTCTGTCCCTGCTCCCTCGTGGC	.(((((......((.((((..((.((((((((((((........)))....)))))....)))).))..)))).))..))))).	-	ACCTCGTGTCCTCTGTCCCTGCT
II-m1466	chrUn_random:27168543:27168626:+	-24.5	-	II-m1466-3p	10	-	10	TTCATGTATCCCGGTGCAGATGCTGAGGGAGGTCTGTCCCCTGCCAGCATCACCTCGTGTCCTCTGTCCCTGCTCCCTCGTGGC	.(((((......((.((((..((.((((((((((((........)))....)))))....)))).))..)))).))..))))).	-	ACCTCGTGTCCTCTGTCCCTGCT
II-m1467	chrUn_random:28164321:28164396:+	-22.8	II-m1467-5p	-	7	7	-	GAATTTTGACCAGCACTTGGAGGCCAGCGCTCTGCGGGATAACCTGGGTGAGGCATCTGGGGGCTCCTTGACCCCT	.....(..(..(((.((..((.(((..(((((...((.....)).))))).))).))..)).)))..)..).....	CAGCACTTGGAGGCCAGCGCTCTG	-
II-m1469	chrUn_random:29853074:29853145:+	-31.4	II-m1469-5p	-	10	10	-	AGGCGCTCACTGTGGTGAGACGGCTGGGACTGAATCGCGTGTGGCGTTCTCATGTCAGCTCACCGAGCGCTG	.(((((((.....((((((..((((((((......(((.....))).))))).)))..))))))))))))).	TGTGGTGAGACGGCTGGGACT	-
II-m1474	chrUn_random:36342895:36342976:+	-37.3	-	II-m1474-3p	10	-	10	AGCACCGTGGAGGTGCGGGGCTGCGCCCATCGTGTGCGGGGAGAGGGGCAGAGAAGGGCCGGGCTGAGGGCACAGCGGTGCC	.(((((((....((((.((.(((.((((.((.(((.(........).)))..)).))))))).))....)))).))))))).	-	AGAGAAGGGCCGGGCTGAGGGCA
II-m1475	chrUn_random:36344927:36345008:+	-34.8	-	II-m1475-3p	10	-	10	AGCACCGTGGAGGTGCGGGACTGCGCCCATCGTGTGCGGGGAGAGGGGCAGAGAAGGGCCGGGCTGAGGGCACAGCGGTGCC	.(((((((....((((.((.(((.((((.((.(((.(........).)))..)).))))))).))....)))).))))))).	-	AGAGAAGGGCCGGGCTGAGGGCA
II-m1478	chrUn_random:40875067:40875159:+	-37.3	II-m1478-5p	-	10	10	-	CGGACTACAAAGCGGGCGAGCGCAGCGGAGGGGCTGTTCAGCTGTGAGAAAGCAAACACAGCTCTGCTGTGCTGGGAGCTGTGCCAGGACCGT	(((.((.((.(((...(.((((((((((((..(.((((..(((.......))).)))))..)))))))))))).)..))).))..))..))).	AGCGGGCGAGCGCAGCGGAGGGGC	-
II-m1483	chrUn_random:44854254:44854331:+	-18.2	II-m1483-5p	-	11	11	-	TCGCATCCCATGGCAATCTGAAGAGAACTGTGGAAACTCAAATTCCTTCCCAAGCTTCTTTTTCTGTTGGGACAGCAG	..((.(((((..(((....((((((((((..((((...........))))..)).)))))))).))))))))..))..	TGGCAATCTGAAGAGAACTGTGG	-
II-m1484	chrUn_random:44895815:44895884:+	-22.4	II-m1484-5p	-	6	6	-	TTTTAACGCAGATGAGGTGGTTGACGGGCTGTGAGTGCGCGCTGTGCCCCGAGTGCTTCAGGCAGCACTT	.......((...(((((((.(((..((((.(((......)))...))))))).))))))).)).......	GATGAGGTGGTTGACGGGCTGTGA	-
II-m1486	chrUn_random:45197338:45197407:+	-29.7	II-m1486-5p	II-m1486-3p	18	14	4	TCGGCTCTCATGGGGTTGGAGATGGCGGCCATAGGGTTGGCTCTCATGGGGTCGGCTCTCATGGGGTCAA	..(((((.(((((((((((..((((.(((((......))))).))))....))))).)))))))))))..	TGGGGTTGGAGATGGCGGCC	CTCTCATGGGGTCGGCTCTC
II-m1488	chrUn_random:46979616:46979701:+	-21.3	II-m1488-5p	-	6	6	-	TTGACATATATGGAAAGAAGTCTGGGATGGCACTAATTCACTTTGCTGTGTGTGCCACACTTTTGAAGCATTTGCAATAAGTTAAT	(((((.(((.((.(((....((.((..((((((.....(((......))).))))))..))...))....))).))))).))))).	TGGAAAGAAGTCTGGGATGGCAC	-
II-m1491	chrUn_random:48770717:48770797:+	-30.6	II-m1491-5p	-	5	5	-	GGGCTGAGTGCCCGTCCTTGTGCAGGAGGAAGGCGGCCCCATACTTCGTGTTCCAGCACTGGATGGTGATGTTGCTCCCCA	(((..((((.(((((((..((((....((((.((((.........)))).)))).)))).)))))).).....))))))).	CCCGTCCTTGTGCAGGAGGAAGGC	-
II-m1503	chrUn_random:61473831:61473902:+	-25.4	II-m1503-5p	-	10	10	-	CACAGAGGGTGCGTGGGATCGCTGTGCTGCGCTGCTCGTGGCCGTGGGGTCAGGGATGGATGTGCTGCTGCA	..(((..((..(((...(((.(((.(((.(((.((.....)).))).)))))).)))..)))..)).)))..	GCGTGGGATCGCTGTGCTGCGC	-
II-m1504	chrUn_random:62365550:62365621:+	-18.1	-	II-m1504-3p	18	-	18	TTAGGGATATTAAGGGGTTTATTAGCGTTATTAGGGGGTTTATTAGCGTTTTTAGGGACTTTATTAGCCTTA	.(((((.((.(((((..((((..(((((((.(((.....))).)))))))..))))..))))).)).)))))	-	ATTAGCGTTTTTAGGGACTTT
II-m1506	chrUn_random:63226542:63226625:+	-31.1	-	II-m1506-3p	10	-	10	GGGGGTCCCTTTTGGGCGCCGTCCGATTGCGGGACGTCATCCCGTGGGATTACGACGTGGATTTGGGAGTGTACCGGGACGACG	.(..(((((....((((((..(((((.(.((.(.(((.((((....)))).))).).)).).))))).)))).)))))))..).	-	ACGTGGATTTGGGAGTGTAC
II-m1509	chrUn_random:3428153:3428249:-	-32	-	II-m1509-3p	5	-	5	CTGCAGTGGCTTGGGAATGATTGCCAGACTGATCTCCAGTAGCTTTGCCGGTTTTGTTGCCCAGAAAGAAAACGGGGGAAGTGTGGAGAGCCTGTAC	.(((((((((............))))......((((((...(((((.((.(((((.((.......)).))))).)).))))).))))))..))))).	-	AAGAAAACGGGGGAAGTGTGGA
II-m1512	chrUn_random:6729349:6729437:-	-30.4	-	II-m1512-3p	7	-	7	AGCAGGGACCTGGTGGCAGTAGTGGTGGGGCGCTGGGTTGCTGCCATTGTCTTCATCATCATCCTCACTGTCTCTGTCCTCCTCGTTGC	.((((((((..(((((..((.(((((((((.((..(((....)))...))))))))))).))..)))))))))))))............	-	ATCATCCTCACTGTCTCTGTCC
II-m1513	chrUn_random:7493859:7493949:-	-44.6	II-m1513-5p	-	7	7	-	TCGTCGTGCCGGTCCTCGTCGTGCCGCCGCTCGTCCTCCGCTGCCGGCTCCACGGGCGGACGGTCAGCGCGGTGCCAGGCGCTCCCGGCTG	.......(((((....(((((..((((.(((.(.(((((((..(((......)))))))).)).))))))))..)..))))...)))))..	GGTCCTCGTCGTGCCGCCGCTCG	-
II-m1517	chrUn_random:10965035:10965114:-	-29.1	II-m1517-5p	-	5	5	-	GGGGTCACAAGAGGGACATTGGGGCACTTTGGGGTCACTTTGGGGTCACTTTGGGGTCTTTGGGGGCCTTTTGGGGTCAC	..(..(.(((((((..(.(..(((.((((..((((.(((....))).))))..)))))))..))..))))))).)..)..	GAGGGACATTGGGGCACTTTGG	-
II-m1522	chrUn_random:13270690:13270769:-	-29.9	II-m1522-5p	-	5	5	-	TCGGAACGTCAGCGGGGGTGTGGAGAGGGCCGTGCCCAACCCAAAGCGCGCCCAGCCCAAACCCTCCAACTGTCAGCCCC	..((...(.(((.((((((.(((...((((.((((..........))))))))...))).))))))...))).)..))..	AGCGGGGGTGTGGAGAGGGC	-
II-m1525	chrUn_random:17275175:17275264:-	-38.7	-	II-m1525-3p	6	-	6	GGTGTCCCGGCTGCTGGCCATGGCCGAGGTGCCCGAGGAGGAGCTGAACCCCTTCCAGGCGCTGGGAGTGGAAGTGACGGCATCGGACGC	.((((((..(((((...((((..((..((((((.(.(((((.(.....).)))))).)))))).)).))))....).))))...))))))	-	CGCTGGGAGTGGAAGTGACGG
II-m1530	chrUn_random:22703986:22704062:-	-25.5	II-m1530-5p	-	8	8	-	GTGGCCAGAGCGGGGTCGGAGGAGGAGAAGGCCAAACCCGCCAAGCCAGACTCCTCTGCGGAGAAGCTGAAGGCGGA	...(((..(((....(((..(((((((..(((............)))...))))))).)))....)))...)))...	CGGGGTCGGAGGAGGAGAAGGC	-
II-m1537	chrUn_random:30212832:30212921:-	-19.2	II-m1537-5p	-	6	6	-	TACCTACTGTCTGGAGCAGGAGAACATTTGAAGAGTAAGTTTGATTTTTGTTGTAGTTATGGCGTTGTCTTTTTACTGCAGCAGAGGGTC	.((((.(((.(((.((.((((..(((..((....((((.(.((((....)))).).))))..)).)))..)))).)).)))))).)))).	CTGGAGCAGGAGAACATTTGAA	-
II-m1540	chrUn_random:32058832:32058930:-	-47	-	II-m1540-3p	6	-	6	GGGGGCCTGGGGGCTGCTATCGGGTCCTGAGGTCGCTATGGGGGTCCTGGGGGCTGCTATGGGGCACTGTGGGGGGGCTGGGGGTTGCTATGGGGTCCT	.(((((((.(.(((.(((..(((.((((..((((.((((((.(((((...))))).)))))).).)))....)))).)))..))).))).).)))))))	-	TGTGGGGGGGCTGGGGGTTGCT
II-m1541	chrUn_random:33601440:33601530:-	-43.1	II-m1541-5p	-	7	7	-	TCGTCGTCCCGGTCCTCGTCGTGCCGCCGCTCGCCCTCCGCTGCCGGCCCCACGGGCGGACGGTCAGCGCGGTGCCAGGCGCTCCCGGCTG	........((((....(((((..((((.(((.(((.(((((..(((......)))))))).))).)))))))..)..))))...))))...	GGTCCTCGTCGTGCCGCCGCTCG	-
II-m1547	chrUn_random:38251752:38251831:-	-42.9	II-m1547-5p	-	5	5	-	ATGGAGGTGGTTGGGGGCTGTGGGGGGGGCGTGCTGTGCTGTGACCTCCCCTCCGTGGTCCCCAATTGTGCATTCTCTTG	..(((((..(((((((((..(((((((((.((((......)).)).)))))))))..)))))))))..).....))))..	TTGGGGGCTGTGGGGGGGGC	-
II-m1548	chrUn_random:38536903:38536979:-	-31.7	-	II-m1548-3p	13	-	13	TGGGCAGCGTGTGGCCGTGCTCGATCCGACTGTGCCAGTCCATGGAGCTGTAGGGATAAGGTAACGGCCAGTGCCAG	..((((.(...((((((((((..((((.((.((.(((.....))).)).))..))))..))).))))))))))))..	-	GAGCTGTAGGGATAAGGTAACGG
II-m1549	chrUn_random:39137591:39137683:-	-20.46	II-m1549-5p	-	5	5	-	ATAGAATTCAGAGGCTGCAGGTAGAAGAGTTCAAAAAGATTAACTTAAAACAACTGAAGGGGCTGTCCTCTGCTTTGAGCTCCTGGTGTTTGC	.((((..((((..(((..((((((((.(((((....((...............))....))))).)..)))))))..)))..))))..)))).	GAGGCTGCAGGTAGAAGAGT	-
II-m1552	chrUn_random:41038748:41038823:-	-18.6	II-m1552-5p	-	5	5	-	CCTTAAATAATGGAGAAAAGGGCAGGGAAGGAGTAGTGGCGTGGTTTTTTTGTTTGATTGTTTGTTTGTTTGAGGG	((((((((((..((.((..(((((((((((..((....))....)))))))))))..)).))..).))))))))).	TGGAGAAAAGGGCAGGGAAGGA	-
II-m1553	chrUn_random:42466094:42466168:-	-34.4	-	II-m1553-3p	13	-	13	AGGCCCTCCTGCCTGTGGCTTCAGGCCCCGGGTCGGTTTAGGCATCTTGGGCTGTGGCTTTAGGCCCTGGGGTTG	.((((((...(((((.((((...(((((.(((((......)))..)).)))))..)))).)))))...)))))).	-	ATCTTGGGCTGTGGCTTTAGGC
II-m1557	chrUn_random:47578888:47578978:-	-39.2	II-m1557-5p	-	8	8	-	GAGCGTGTGCTGGGACGTGCGTGGGGACGGCGTCAGATGGGTGCACGGAGCCCTCGGCCGCTGGTCCCGCTGCTGCGGTGCCGTAACGTGA	..((((.(((.((.(((((((((((..(((((.(.((.((((.......)))))).).)))))..))))).)).)).)).)))))))))..	TGGGACGTGCGTGGGGACGGCG	-
II-m1559	chrUn_random:47980278:47980364:-	-24	II-m1559-5p	-	6	6	-	CTACCATCTGTGGCTGAAGAGGGGCTCTGGTTGGGTTGTTTTCCTGCAGTTTGGCTCAGGTTGCTGTGCCTTCTGGACAGAAGAAGA	......(((((....((((.(.(((((((((..(..(((......)))..)..)).))))..))).)..))))...)))))......	TGGCTGAAGAGGGGCTCTGG	-
II-m1560	chrUn_random:51254470:51254543:-	-33	II-m1560-5p	-	21	21	-	GCTGACCTTCAGCGGAGCTGTGGTGGAGGCGCCGCCATGTTCGCTCGGGGCTCCGCCGTGGTGCTGTACCAGCC	((((.....((((...((..((((((((.(.(((....(....).)))).))))))))..))))))...)))).	AGCGGAGCTGTGGTGGAGGCG	-
II-m1563	chrUn_random:56076870:56076968:-	-30.6	-	II-m1563-3p	26	-	26	GAGGATGAGGAGGGTTCGGCCCTTCCTCCCCAGCGCGTCTCCTCTCTTCCAGCCGCGTCCCCAACCCCGTAAGGATGGAAGTGGAAGCCCCAGTTTACC	..((..((((((((......)))))))).)).....(..(((...((((((.(((((..........)))..)).)))))).)))..)...........	-	CGTAAGGATGGAAGTGGAAGCC
II-m1566	chrUn_random:60607447:60607537:-	-26.4	-	II-m1566-3p	7	-	7	CCAGCAGGAACCTGGTGGCAACAGTGGTGGGGTGCTGGGTTGCTGCCATTGTCTTCATCATCATCCTCACTGTCTCTGTCCTCCTCGTTGC	.((((((((....((..(..((((((..((((((.(((...((.......)).....))).))))))))))))..)..)).)))).)))).	-	ATCATCCTCACTGTCTCTGTCC
II-m1567	chrUn_random:61366965:61367062:-	-37.8	-	II-m1567-3p	5	-	5	CGAAAATGGCGTCGCTTCCGGTGTGGGGATTGTGGGATATAGCGAGGTACGCGAGGGCCGCCATGTCACTTCCGGCGTAGGGGCGGCGTGGTTTCCCC	.(.((((.((((((((.((..(((.((((......(((((.((..((..(....)..)))).)))))..)))).)))..)))))))))).)))).)..	-	ACTTCCGGCGTAGGGGCGGCG
II-m1568	chrUn_random:63113453:63113551:-	-23.8	-	II-m1568-3p	8	-	8	GCGGATTCTCGTCGGTGCCGTAATGCATTGCTAACGTTAATAATGTTAATTAATTACCGTTAATTAGCGGTCTGATCACGCCGGGCGGATTCTCGTTGG	(((((.((.((((((((..((...(.((((((((((.(((((((....))).)))).)))....))))))))..))..)))).)))))).)).)))...	-	CGGTCTGATCACGCCGGGCGGA
II-m1571	chrUn_random:63191424:63191521:-	-34.1	-	II-m1571-3p	11	-	11	GCCATGGGGGAGTGGTGTGGGGCACAATATAGGGCCATGCCATGGGGCACAATATAGGGCCATGCCATGGGGTGGATCTGTGGGGCACAATATAGGGC	(((((......))))).((..((....(((((..((((.(((((((((.(......).)))...)))))).))))..)))))..)).)).........	-	TGGGGTGGATCTGTGGGGCAC
II-m1573	chrZ:634621:634711:+	-26.8	-	II-m1573-3p	12	-	12	ACAGAGATGGACACTGGATCGATACCGGACAAATATTAGTCTCATGCAGGGGACAGATGCTTCTCCGCTGTGGATCTAACTCTTTCAGTAT	.....((.(((...((((((.(((.((((.((.((((.(((((......))))).)))).)).)))).))).))))))..))).)).....	-	CTTCTCCGCTGTGGATCTAACT
II-m1575	chrZ:7034238:7034320:+	-20.1	II-m1575-5p	-	9	9	-	TTTAGTTTGGAGAAGACAAGTCAGGTTTCTGGAGCAGCTCAGCAGGCCATCTCATCTAACATTGTCACATTGACAGGCTGAGC	(((((((((..((.(((((((.((((...(((.((......))...)))....)))).)).)))))...))..))))))))).	AGAAGACAAGTCAGGTTTCTG	-
II-m1577	chrZ:8268608:8268685:+	-32.6	-	II-m1577-3p	11	-	10	TGATATGCTGGACGCTTTCACCCTCTTCCTTTGAAGGCTTCCGCGTCGGCAGGAGGTAGGTGAGGAGATCAGCTGTCG	.((((.(((((.(..(((((((..((((((((((..((....)).)))).))))))..))))))).).))))))))).	-	GCAGGAGGTAGGTGAGGAGA
II-m1581	chrZ:12252751:12252832:+	-41.69	-	II-m1581-3p	5	-	5	AGCGGAGCCGATTGCCCCGGCCGCCTCCGCCCTCCGCGGCGAAACTCGGCGGGAGCGCCGCGGGGAGTTAGACGGCGCCCGC	.((((.(((((((.(((((((.((..(((((................)))))..)))))).))).)))....))))..))))	-	GCGGGAGCGCCGCGGGGAGTTAGA
II-m1584	chrZ:21684182:21684260:+	-23.11	II-m1584-5p	-	12	12	-	GCAAATCTAAAAGTAGCTCTGCAGCACATTGCCACAGAAAAGTACAAATGATGTAGCTGCACAGCAGCTTTGAAGGGCT	((.......(((((.(((.(((((((((((...................))))).)))))).))).))))).....)).	AAGTAGCTCTGCAGCACATTG	-
II-m1585	chrZ:21945610:21945699:+	-21.2	-	II-m1585-3p	24	-	24	GGAAAGAACTTGAGTTCAAATTAGGGGCAAAGTTATTCTCTAATTCATGCTGTGAGTAGCTTATCCGCAATGTAGATCTCTGTTCTGTAT	....(((((..(((.((..(((.(.((..(((((((((.(...........).)))))))))..)).))))...)).))).)))))....	-	GCTTATCCGCAATGTAGATCTC
II-m1586	chrZ:22098876:22098952:+	-24.9	II-m1586-5p	-	6	6	-	CGTGTACATAAGTGTTGTGGAGCTGAGACTTGTACCAAGCCAGGTATCACTCTGCTCCATTTTCACTTTTTCTTTTG	.........(((((..(((((((.(((....(((((......)))))..))).)))))))...))))).........	AGTGTTGTGGAGCTGAGACT	-
II-m1589	chrZ:40801331:40801412:+	-19.9	II-m1589-5p	-	7	7	-	AAGGTGCTGATAAAAGAAAATTGGCAGTTGTGGAAGCGTATATTTATGATCTGAAAACTGTTCTTTTCCTTTAGAGCATTCA	..((((((..((((.(((((..(((((((..(((..((((....)))).)))...))))))).))))).)))).))))))..	TAAAAGAAAATTGGCAGTTGTGG	-
II-m1591	chrZ:45071974:45072048:+	-23	-	II-m1591-3p	12	-	12	ACAGCTGCATAGTCAAGAGAAATGATAGCAAACTAATAAATAGCAGTGCTCATTTTCTCTTGCTTAAAAAGGCTG	.(((((....((.(((((((((....((((..(((.....)))...))))...)))))))))))......)))))	-	AGTGCTCATTTTCTCTTGCTT
II-m1593	chrZ:49210703:49210772:+	-22.14	II-m1593-5p	-	14	14	-	GTTCCTGTATTGGGAAGCTGAAGAGAGAAAATATTTCAGAAGACTTTCTCTCTGAAGCTGTACCTGGAAA	.((((......((..((((..(((((((((..............)))))))))..))))...)).)))).	TGGGAAGCTGAAGAGAGAAA	-
II-m1594	chrZ:52530061:52530155:+	-47.8	II-m1594-5p	-	6	5	-	CCGCCCGCCGCGAGCGGGGAGGGAGGAGGCAGCGCCCCGACGCCGCCGTCGTTGTCGCCGCTGGACGCGGAGAGCCAGGAGCGCCTGAAGGCGGA	(((((..((((((((((.((.((.(..(((.(((......))).)))..).)).)).)))))...))))).....((((....))))..))))).	CGAGCGGGGAGGGAGGAGGCAGCG	-
II-m1595	chrZ:53801186:53801279:+	-29.8	II-m1595-5p	-	8	8	-	GTGTGCTATGTGGGGAAATGGTCTGGAGTTGTAGAGGATGTTGTTTTTCACGCATGTTAGAGATGTTCAGATCATGAGGCCACTGCAGCAGGCT	((.((((..((((....((((((((((..(.(..((.((((((.....)).)))).))..).)..))))))))))....))))...)))).)).	TGGGGAAATGGTCTGGAGTT	-
II-m1596	chrZ:53853332:53853418:+	-20.3	-	II-m1596-3p	15	-	15	AGCTAACCAGTGATTCTTTTTTGTCCTCATTAATTTCTAGGTAATCCTGTCCCAAATGAAGAAGGATTTGTTGAATTTCGGGTGGCA	.((((.((...(((((..(...(((((..((.((((.((((....))))....)))).))..)))))..)..)))))...)))))).	-	TGAAGAAGGATTTGTTGAATT
II-m1598	chrZ:55571064:55571148:+	-32.9	II-m1598-5p	-	11	11	-	GGAGAAGGCGATGCGTCGGGGAAGGGCAGCGAGGAAGCCAAGGGCCGTTTTCGGGTGAATTTCGTCGACCCGTCGGCCGGCGACG	(..(..(((((((.(((((.((((..((.((((((.(((...)))..))))).).))..)))).))))).)))).)))..)..).	ATGCGTCGGGGAAGGGCAGCG	-
II-m1600	chrZ:56597304:56597398:+	-22.72	-	II-m1600-3p	11	-	11	TTACTCAGATTAAGTTTTGTTTCTATGCAGGTGTTCTTTGTACCTGAAGAGCTAGTATTAAATCCCTGCTTTGAAAAAAGCTTTTACCTCGGTGC	.((((.((...(((((((.((((...(((((.(((((((......)))))))............)))))...)))))))))))....)).)))).	-	CCCTGCTTTGAAAAAAGCTTTT
II-m1602	chrZ:73004556:73004640:+	-20.8	II-m1602-5p	-	12	12	-	TGCAAAGTTTGAAGATGGCTGTGGAATGGGCTGGAATCTAAACCCTGCTGGGAGTGTAAACTTCAGTCCTCCTTTGGGCAAAGCT	.((...(((..(((..(((((.((..((.(((..........(((....)))))).))..)).))).))..)))..)))...)).	GAAGATGGCTGTGGAATGGGCT	-
